# Supplementary material for: FUN-PROSE: A deep learning approach to predict condition-specific gene expression in fungi
Source: PLoS Comput Biol. 2023 Nov 16;19(11):e1011563. doi: 10.1371/journal.pcbi.1011563 (PMC10653424; doi:10.1371/journal.pcbi.1011563)
Supplement: S1 File — Tables A-C are the full list of TOMTOM matches for the motifs discovered by FUN-PROSE for each of the three species. Supp. Table D Gives the edge list that makes up the network in Fig 4a. Supp. Tables E-H give the GO term enrichment results for the different modules detected in Fig 4a. (XLSX) [file pcbi.1011563.s015.xlsx]

## Sheet: SuppTabA-Sc_TOMTOM_matches
Query_ID	Target_ID	Optimal_offset	p-value	E-value	q-value	Overlap	Query_consensus	Target_consensus	Orientation
21	Azf1p&consensus=AAGAAAAA	0	8.4445e-06	0.00618137	0.0123485	8	AAGAAAAAA	AAGAAAAA	+
13	Stb3p&consensus=aattTTtCA	0	8.61311e-06	0.00630479	0.0126037	9	AATTTGTCA	AATTTTTCA	+
117	Stb3p&consensus=gtHHaaAWTTTTTCAct	4	1.29608e-05	0.00948732	0.0189397	9	AAAATTTTT	GTAAAAAATTTTTCACT	+
170	Yap1p&consensus=aSgTAATT	0	1.31292e-05	0.00961058	0.0143402	8	ACGTAATTG	ACGTAATT	+
131	Stb3p&consensus=gtHHaaAWTTTTTCAct	5	1.52074e-05	0.0111318	0.0218548	9	AAATTTTTC	GTAAAAAATTTTTCACT	+
72	Dot6p&consensus=gcGATGag	0	1.53199e-05	0.0112142	0.0210483	8	CTCATCGAT	CTCATCGC	-
210	Sum1p&consensus=aaAAATWtt	0	1.56673e-05	0.0114685	0.0118787	9	AAAAATTTT	AAAAATATT	+
215	Nrg2p&consensus=HAGGGtcB	0	1.93815e-05	0.0141873	0.0283746	8	AGACCCTAT	AGACCCTA	-
210	Sfp1p&consensus=cHgxRRAAAAWTTTTYHxxxt	5	2.43864e-05	0.0178509	0.0118787	9	AAAAATTTT	CAGTAAAAAAATTTTTATTTT	+
28	Azf1p&consensus=AAAAGAAA	0	2.57716e-05	0.0188648	0.0377296	8	AAAAGAAAA	AAAAGAAA	+
170	Yap7p&consensus=aCGTaAWT	0	2.7863e-05	0.0203957	0.0143402	8	ACGTAATTG	ACGTAAAT	+
72	Dot6p&consensus=axgaxgCGATGAGStgH	4	2.87545e-05	0.0210483	0.0210483	9	CTCATCGAT	ACACCTCATCGCTTCTT	-
152	YER130C&consensus=DAWAGGGG	0	2.89556e-05	0.0211955	0.0421966	8	CACCTATTG	CCCCTATA	-
170	Yap1p&consensus=SgTAATTV	-1	3.01574e-05	0.0220752	0.0143402	8	ACGTAATTG	CGTAATTA	+
36	Stb3p&consensus=aattTTtCA	1	3.48451e-05	0.0255066	0.0509193	8	ATTTTTCAG	AATTTTTCA	+
155	Stb3p&consensus=aattTTtCA	1	3.94428e-05	0.0288721	0.0250925	8	GAAAAATTT	TGAAAAATT	-
58	Stb3p&consensus=gtHHaaAWTTTTTCAct	3	4.12254e-05	0.030177	0.0407134	9	GAAAAATTT	AGTGAAAAAATTTAAAC	-
251	Stb3p&consensus=aattTTtCA	0	4.56145e-05	0.0333898	0.0667796	9	AATTTTACA	AATTTTTCA	+
209	Sum1p&consensus=aaAAATWtt	0	4.89302e-05	0.0358169	0.0716003	9	AAAGATTTT	AAAAATATT	+
155	Stb3p&consensus=gtHHaaAWTTTTTCAct	3	5.21455e-05	0.0381705	0.0250925	9	GAAAAATTT	AGTGAAAAAATTTAAAC	-
221	Rox1p&consensus=TCTATTGTTTCCC	2	5.30251e-05	0.0388144	0.0774113	9	GAAACAATA	GGGAAACAATAGA	-
131	Stb3p&consensus=aattTTtCA	-1	5.96864e-05	0.0436904	0.042888	8	AAATTTTTC	AATTTTTCA	+
210	Stb3p&consensus=gtHHaaAWTTTTTCAct	4	6.10019e-05	0.0446534	0.0222856	9	AAAAATTTT	AGTGAAAAAATTTAAAC	-
155	Sfp1p&consensus=cHgxRRAAAAWTTTTYHxxxt	5	6.88746e-05	0.0504162	0.0250925	9	GAAAAATTT	CAGTAAAAAAATTTTTATTTT	+
244	Tod6p&consensus=aDcgCGATGAGStxHxV	5	7.39399e-05	0.054124	0.108248	9	GATGAGCTT	AACGCGATGAGCTTATA	+
170	Cad1p&consensus=aBGTAATT	0	7.3999e-05	0.0541672	0.0263904	8	ACGTAATTG	ATGTAATT	+
117	Sum1p&consensus=aaAAATWtt	0	8.1676e-05	0.0597868	0.0490536	9	AAAATTTTT	AAAATTTTT	-
58	Sfp1p&consensus=cHgxRRAAAAWTTTTYHxxxt	5	8.38135e-05	0.0613515	0.0407134	9	GAAAAATTT	CAGTAAAAAAATTTTTATTTT	+
28	Azf1p&consensus=aAAAAGAAa	1	8.48254e-05	0.0620922	0.0620922	8	AAAAGAAAA	AAAAAGAAA	+
203	Haa1p&consensus=GGCGAGGGG	0	8.60898e-05	0.0630177	0.125569	9	TCCCTCCCC	CCCCTCGCC	-
36	Eds1p&consensus=cGGAAaAAt	0	9.13014e-05	0.0668326	0.0667096	9	ATTTTTCAG	ATTTTTCCG	-
79	Fzf1p&consensus=CGTATCGTATAAGGCAACAATAG	5	0.000103257	0.0755839	0.151168	9	GTGGCCTTA	CTATTGTTGCCTTATACGATACG	-
178	Azf1p&consensus=aAAAAGAAa	0	0.000115113	0.084263	0.168526	9	TTTTTTTTT	TTTCTTTTT	-
84	Msn2p&consensus=RGGGG	-3	0.000124077	0.0908245	0.180691	5	ATTCCCCCC	CCCCT	-
176	YER130C&consensus=aaATAGGGGBag	-1	0.000127855	0.0935898	0.135712	8	GAAAGAGGG	AAATAGGGGTAG	+
117	Sfp1p&consensus=cHgxRRAAAAWTTTTYHxxxt	7	0.000134273	0.098288	0.0490536	9	AAAATTTTT	CAGTAAAAAAATTTTTATTTT	+
58	Rgt1p&consensus=DcxxcCGGAaaAAYttxxa	7	0.00013564	0.0992882	0.0494165	9	GAAAAATTT	ACTTCCGGAAAAATTTTTA	+
70	Phd1p&consensus=cxDBcxtgATGCAtgBtcccY	1	0.000136644	0.100023	0.200047	9	GGGAGCATG	AGGGAACATGCATCATGAATG	-
155	Rgt1p&consensus=DcxxcCGGAaaAAYttxxa	7	0.00014165	0.103688	0.0412848	9	GAAAAATTT	ACTTCCGGAAAAATTTTTA	+
156	Ste12p&consensus=CGTTTCAAAATGAAACA	6	0.00014667	0.107362	0.214725	9	ATTTTGAAG	TGTTTCATTTTGAAACG	-
16	Aft1p&consensus=TGCACCC	-1	0.000147594	0.108039	0.108039	7	GTGCACACT	TGCACCC	+
16	Aft2p&consensus=TGCACCC	-1	0.000147594	0.108039	0.108039	7	GTGCACACT	TGCACCC	+
108	Bas1p&consensus=AMaGAGTS	-2	0.000158338	0.115903	0.231807	7	TTACAGAGT	AAAGAGTC	+
176	Mot3p&consensus=AAGAGG	-2	0.000185399	0.135712	0.135712	6	GAAAGAGGG	AAGAGG	+
170	Yap3p&consensus=agGTAATT	0	0.000185907	0.136084	0.0495141	8	ACGTAATTG	AGGTAATT	+
18	Reb1p&consensus=TGTTACCCGT	-1	0.000189783	0.138921	0.110814	8	TTGTTACCC	TGTTACCCGT	+
171	Tec1p&consensus=RMATTCYY	-1	0.000191275	0.140014	0.186597	8	AGAGAATTC	AAGAATTT	-
237	Msn1p&consensus=ATTTGTCCtta	2	0.000192363	0.14081	0.281101	9	AGGACAATT	TAAGGACAAAT	-
194	Upc2p&consensus=TCGTWta	0	0.000197778	0.144773	0.289547	7	TAAACGAAC	TAAACGA	-
23	Sok2p&consensus=acMTGCAKg	-1	0.000199645	0.14614	0.292281	8	TACATGCAG	ACATGCATG	+
116	Aft1p&consensus=TGCACCC	-2	0.000199902	0.146329	0.146329	7	CAGGGAGCA	GGGTGCA	-
116	Aft2p&consensus=TGCACCC	-2	0.000199902	0.146329	0.146329	7	CAGGGAGCA	GGGTGCA	-
170	Sko1p&consensus=aaTgACGt	0	0.000208257	0.152444	0.0495141	8	ACGTAATTG	ACGTCATT	-
58	Sum1p&consensus=aaAAATWtt	-1	0.000212529	0.155571	0.0516193	8	GAAAAATTT	AAAAATATT	+
58	Stb3p&consensus=aattTTtCA	1	0.000212529	0.155571	0.0516193	8	GAAAAATTT	TGAAAAATT	-
190	Matalpha2p&consensus=ATTgTt	0	0.000231826	0.169697	0.339394	6	AACAATTTT	AACAAT	-
18	Mig3p&consensus=acxxgttACCCCGCAtttaxt	2	0.000252023	0.184481	0.110814	9	TTGTTACCC	ACTTGTTACCCCGCATTTATT	+
171	Tec1p&consensus=gRGAATGY	-1	0.000255033	0.186684	0.186597	8	AGAGAATTC	GAGAATGT	+
57	Tec1p&consensus=CATTCTT	0	0.000256731	0.187927	0.375854	7	CAGTCTTAT	CATTCTT	+
99	Dot6p&consensus=gcGATGag	-1	0.00026244	0.192106	0.384212	8	TGGGATAAG	GCGATGAG	+
209	Stb3p&consensus=gtHHaaAWTTTTTCAct	4	0.000263233	0.192686	0.192596	9	AAAGATTTT	AGTGAAAAAATTTAAAC	-
80	Ino4p&consensus=TYTTCACATGY	2	0.000276449	0.20236	0.22346	9	TTGTGGAAA	ACATGTGAAAA	-
14	Dot6p&consensus=gcGATGag	0	0.000276837	0.202645	0.171449	8	GAGATGACC	GCGATGAG	+
18	Rox1p&consensus=TCTATTGTTTCCC	4	0.000277057	0.202805	0.110814	9	TTGTTACCC	TCTATTGTTTCCC	+
159	Arg80p&consensus=CCTCTAAAGG	0	0.0003055	0.223626	0.447252	9	CCTTGAAAG	CCTCTAAAGG	+
246	Pdr1p&consensus=TCCGTGGA	0	0.00031621	0.231466	0.114986	8	TCTGTGGAT	TCCGTGGA	+
246	Pdr3p&consensus=TCCGTGGA	0	0.00031621	0.231466	0.114986	8	TCTGTGGAT	TCCGTGGA	+
246	Pdr1p&consensus=TCCACGGA	0	0.00031621	0.231466	0.114986	8	TCTGTGGAT	TCCGTGGA	-
246	Pdr3p&consensus=TCCACGGA	0	0.00031621	0.231466	0.114986	8	TCTGTGGAT	TCCGTGGA	-
170	Sko1p&consensus=aTKACGta	1	0.000317931	0.232726	0.0643666	7	ACGTAATTG	TACGTAAT	-
164	Abf1p&consensus=TCRTN{5}AYGA	-4	0.000324594	0.237603	0.475206	4	GGTGTCGTC	TCAT	+
65	Hap1p&consensus=TCGCGTTCATATATATCGGATATACTCTTGAGGCACAATT	26	0.000331865	0.242925	0.48585	9	CTTGAAGCA	TCGCGTTCATATATATCGGATATACTCTTGAGGCACAATT	+
59	Skn7p&consensus=GGCCCAGA	0	0.000332074	0.243078	0.486156	8	TCTGGGCCA	TCTGGGCC	-
234	Ste12p&consensus=GGAAACA	-2	0.000333719	0.244283	0.244283	7	TTGAAAACA	GGAAACA	+
234	Ste12p&consensus=TGTTTCCN{18}TGTTTCT	-2	0.000333719	0.244283	0.244283	7	TTGAAAACA	GGAAACA	-
203	Rap1p&consensus=gggxxggGA	0	0.000344034	0.251833	0.250902	9	TCCCTCCCC	TCCCTTCCC	-
29	Phd1p&consensus=gMTGCAxg	0	0.000354219	0.259288	0.518577	8	CCTTCATCT	CTTGCATC	-
221	Matalpha2p&consensus=ATTgTt	-2	0.000359613	0.263236	0.262499	6	GAAACAATA	AACAAT	-
170	Yap3p&consensus=tACGTAAt	1	0.000360968	0.264229	0.0643666	7	ACGTAATTG	TACGTAAT	+
131	Sfp1p&consensus=cHgxRRAAAAWTTTTYHxxxt	8	0.00036834	0.269625	0.159637	9	AAATTTTTC	ATTTAAAAAAATTTTTTTCAG	-
19	Yrr1p&consensus=WCCGYKKWW	0	0.00037286	0.272934	0.545867	9	TTCAACGGT	AAAAACGGA	-
106	YER130C&consensus=DAWAGGGG	1	0.00037292	0.272977	0.138748	7	ATAGGGGAG	AAAAGGGG	+
46	Mot3p&consensus=ATGGAT	0	0.000373171	0.273161	0.546322	6	ATGGATTGT	ATGGAT	+
18	Aft1p&consensus=GGCACCC	-2	0.000379421	0.277736	0.110814	7	TTGTTACCC	GGCACCC	+
18	Aft2p&consensus=GGCACCC	-2	0.000379421	0.277736	0.110814	7	TTGTTACCC	GGCACCC	+
213	Ume6p&consensus=TAGCCGCCGA	0	0.00038715	0.283393	0.566787	9	TCAGCGTCT	TCGGCGGCTA	-
13	Yap1p&consensus=TKACAAA	-2	0.000398018	0.291349	0.253138	7	AATTTGTCA	TTTGTAA	-
14	Rfx1p&consensus=TCGCCATGACAAC	2	0.000399942	0.292758	0.171449	9	GAGATGACC	TCGCCATGACAAC	+
127	Ino4p&consensus=TYTTCACATGY	3	0.000428289	0.313507	0.627015	8	TGTGATGAA	ACATGTGAAAA	-
210	Rgt1p&consensus=DcxxcCGGAaaAAYttxxa	8	0.000432035	0.31625	0.105223	9	AAAAATTTT	ACTTCCGGAAAAATTTTTA	+
245	Hac1p&consensus=ATGGTATCAT	-1	0.000436978	0.319868	0.639736	8	ATTGGTATC	ATGGTATCAT	+
105	Stp1p&consensus=CGGCTC	0	0.000437377	0.32016	0.24986	6	CGACTCCTA	CGGCTC	+
105	Stp2p&consensus=CGGCTC	0	0.000437377	0.32016	0.24986	6	CGACTCCTA	CGGCTC	+
250	Msn2p&consensus=agGgRB	-2	0.000442651	0.32402	0.448997	6	AAAGGGGCA	AGGGAT	+
77	Mig1p&consensus=TTAAAAGCGGGG	4	0.000443384	0.324557	0.216371	8	GCTTTTAAA	CCCCGCTTTTAA	-
77	Mig2p&consensus=TTAAAAGCGGGG	4	0.000443384	0.324557	0.216371	8	GCTTTTAAA	CCCCGCTTTTAA	-
77	Mig3p&consensus=TTAAAAGCGGGG	4	0.000443384	0.324557	0.216371	8	GCTTTTAAA	CCCCGCTTTTAA	-
8	Zap1p&consensus=aTAACC	-1	0.000456281	0.333998	0.657653	6	GGGGTATAT	GGTTAT	-
112	Nhp10p&consensus=gCCGGGGa	-1	0.000483155	0.353669	0.265787	8	TTCCCCAGC	TCCCCGGC	-
32	Gcn4p&consensus=GCACGTAG	-1	0.000490008	0.358686	0.5461	8	ATTACGTTC	CTACGTGC	-
116	Aft1p&consensus=TGCACCCA	-1	0.000495378	0.362617	0.231211	8	CAGGGAGCA	TGGGTGCA	-
88	Rph1p&consensus=aaxxxDaWTtAGGGGKgxa	10	0.000499933	0.365951	0.131011	9	AGGGGAGAA	AATTTAAATTAGGGGTGTA	+
95	Urc2p&consensus=cggaxata	0	0.000501068	0.366782	0.371347	8	TATATCCAT	TATTTCCG	-
236	Rgt1p&consensus=CGGANNA	0	0.000511094	0.374121	0.748242	7	TATTCTGCT	TTTTCCG	-
105	Ume6p&consensus=TAGCCGCCGA	1	0.000512007	0.374789	0.24986	9	CGACTCCTA	TCGGCGGCTA	-
131	Eds1p&consensus=cGGAAaAAt	-2	0.000513456	0.37585	0.159637	7	AAATTTTTC	ATTTTTCCG	-
13	Stb3p&consensus=gtHHaaAWTTTTTCAct	6	0.000518967	0.379884	0.253138	9	AATTTGTCA	GTAAAAAATTTTTCACT	+
186	Azf1p&consensus=AAGAAAAA	-2	0.000524299	0.383787	0.421751	7	GATTTTTCT	TTTTTCTT	-
108	Bas1p&consensus=MAMaGAGT	-1	0.000532707	0.389942	0.389942	8	TTACAGAGT	AAAAGAGT	+
102	Yox1p&consensus=tWaAttR	-2	0.000538319	0.394049	0.742956	7	CCTAATTTA	TAATTAA	-
68	Rgt1p&consensus=DcxxcCGGAaaAAYttxxa	4	0.000548899	0.401794	0.71575	9	GGTTTTTCC	TTTAAATTTTTCCGGTTGA	-
180	Yap3p&consensus=agGTAATT	0	0.000555319	0.406494	0.415381	8	AGCTAATTT	AGGTAATT	+
47	Yrr1p&consensus=cGGaxataa	0	0.000557041	0.407754	0.337541	9	TGGAAATAA	CGGATATAA	+
47	Yrr1p&consensus=ttatxtccg	0	0.000557041	0.407754	0.337541	9	TGGAAATAA	CGGATATAA	-
178	Azf1p&consensus=AAGAAAAA	0	0.000559413	0.409491	0.356464	8	TTTTTTTTT	TTTTTCTT	-
28	Azf1p&consensus=AAGAAAAA	-2	0.000560305	0.410143	0.273429	7	AAAAGAAAA	AAGAAAAA	+
180	Urc2p&consensus=cxtCGGAGATAWtt	6	0.000567461	0.415381	0.415381	8	AGCTAATTT	CTTCGGAGATAATT	+
233	Rfx1p&consensus=TCGCCATGACAAC	2	0.000573879	0.420079	0.306149	9	GCCAAGACA	TCGCCATGACAAC	+
186	Stb3p&consensus=aattTTtCA	0	0.000577225	0.422528	0.421751	9	GATTTTTCT	AATTTTTCA	+
131	Rgt1p&consensus=CGGAaaAWHt	-1	0.000584959	0.42819	0.159637	8	AAATTTTTC	AAATTTTCCG	-
14	Rfx1p&consensus=TCGCCATGGCAAC	2	0.000585824	0.428823	0.171449	9	GAGATGACC	TCGCCATGGCAAC	+
14	Rfx1p&consensus=TTGCCATGGCAAC	2	0.000585824	0.428823	0.171449	9	GAGATGACC	TTGCCATGGCAAC	+
201	Mot2p&consensus=ATATA	-4	0.000589176	0.431277	0.837463	5	CCCTATATA	ATATA	+
195	Gat4p&consensus=BHxxaaTAGATCTAtWcg	5	0.000591315	0.432843	0.432641	9	ATAGATCAA	TATTAATAGATCTATACG	+
76	Rgt1p&consensus=CGGAaaAWHt	-1	0.000592451	0.433674	0.314782	8	ACGGAAAAT	CGGAAAAAAT	+
197	Lys14p&consensus=aaTtcCg	0	0.000601251	0.440116	0.71795	7	CGGTATTAG	CGGAATT	-
92	Stb3p&consensus=aattTTtCA	0	0.000604375	0.442403	0.884805	9	TGATAAACT	TGAAAAATT	-
184	Srd1p&consensus=cxxtttGTAGATCYcaH	4	0.000605768	0.443422	0.366165	9	TTCTAGATG	CTTTTTGTAGATCTCAA	+
147	Tye7p&consensus=atCAcStgaB	1	0.000605845	0.443479	0.540578	9	TCACCTGTG	ATCACCTGAT	+
155	Sum1p&consensus=aaAAATWtt	-1	0.000624621	0.457223	0.151709	8	GAAAAATTT	AAAAATATT	+
149	Fkh1p&consensus=aaDtGTAAACAAagxxga	9	0.000626779	0.458802	0.917604	9	AAAAGCTTA	AAATGTAAACAAAGTTGA	+
233	Rim101p&consensus=TGCCAAG	1	0.000627648	0.459438	0.306149	6	GCCAAGACA	TGCCAAG	+
233	Rim101p&consensus=CTTGGCR	1	0.000627648	0.459438	0.306149	6	GCCAAGACA	TGCCAAG	-
80	Ino2p&consensus=ATGTGAAAT	0	0.000630335	0.461405	0.22346	9	TTGTGGAAA	ATGTGAAAT	+
80	Ino4p&consensus=ATGTGAAAT	0	0.000630335	0.461405	0.22346	9	TTGTGGAAA	ATGTGAAAT	+
116	Aft1p&consensus=RGGTGYa	-2	0.000631724	0.462422	0.231211	7	CAGGGAGCA	AGGTGTA	+
200	Yap3p&consensus=gGTAATTa	0	0.000638015	0.467027	0.5706	8	TGTTAATAT	GGTAATTA	+
124	Mot3p&consensus=AAGAGG	0	0.000648148	0.474444	0.948889	6	AAGCGGAAG	AAGAGG	+
141	Hac1p&consensus=CCAGC	-1	0.000651665	0.477019	0.954038	5	AGCTGGCAT	GCTGG	-
194	Fkh1p&consensus=gtaaAcAaa	1	0.000654195	0.478871	0.478871	8	TAAACGAAC	GTAAACAAA	+
76	Put3p&consensus=CGGRaaa	-1	0.000657214	0.481081	0.314782	7	ACGGAAAAT	CGGAAAA	+
131	Azf1p&consensus=AAGAAAAA	-3	0.000666488	0.487869	0.159637	6	AAATTTTTC	TTTTTCTT	-
55	Lys14p&consensus=aATTCCGg	0	0.000668431	0.489292	0.467008	8	AAGTCCGGC	AATTCCGG	+
112	Ace2p&consensus=ACCAGC	-3	0.000669479	0.490059	0.265787	6	TTCCCCAGC	ACCAGC	+
112	Swi5p&consensus=ACCAGC	-3	0.000669479	0.490059	0.265787	6	TTCCCCAGC	ACCAGC	+
76	Pdr3p&consensus=VCGGaa	0	0.000671815	0.491769	0.314782	6	ACGGAAAAT	ACGGAA	+
117	Rgt1p&consensus=DcxxcCGGAaaAAYttxxa	2	0.000681354	0.498751	0.199133	9	AAAATTTTT	TTTAAATTTTTCCGGTTGA	-
# Tomtom (Motif Comparison Tool): Version 5.4.1 compiled on Aug 25 2021 at 17:37:53
# The format of this file is described at https://meme-suite.org/meme/doc/tomtom-output-format.html.
# tomtom -no-ssc -oc . -verbosity 1 -min-overlap 5 -dist pearson -evalue -thresh 10.0 sc-elem-promoters-window9-top10505-filter_pwm.txt db/YEAST/YEASTRACT_20130918.meme

## Sheet: SuppTabB-Nc_TOMTOM_matches
Query_ID	Target_ID	Optimal_offset	p-value	E-value	q-value	Overlap	Query_consensus	Target_consensus	Orientation
74	Stb3p&consensus=aattTTtCA	0	3.57131e-06	0.0026142	0.00518664	9	AATTTTTTA	AATTTTTCA	+
49	Adr1p&consensus=gYGGGGta	0	3.7755e-06	0.00276367	0.00552475	8	ACGGGGTAC	GCGGGGTA	+
78	Sko1p&consensus=aTKACGta	0	3.90425e-06	0.00285791	0.00555315	8	TACGTAATC	TACGTCAT	-
78	Yap3p&consensus=tACGTAAt	0	2.21629e-05	0.0162232	0.0157615	8	TACGTAATC	TACGTAAT	+
60	Rfx1p&consensus=TCGCCATGGCAAC	3	2.67741e-05	0.0195986	0.0130597	9	CCATGGCAA	TCGCCATGGCAAC	+
60	Rfx1p&consensus=TTGCCATGGCAAC	3	2.67741e-05	0.0195986	0.0130597	9	CCATGGCAA	TTGCCATGGCAAC	+
59	Sfp1p&consensus=cHgxRRAAAAWTTTTYHxxxt	6	2.93605e-05	0.0214919	0.0137989	9	AAAATTTTG	CCGGGGAAAATTTTTCCGGGT	+
59	Sum1p&consensus=aaAAATWtt	0	3.56363e-05	0.0260858	0.0137989	9	AAAATTTTG	AATATTTTT	-
59	Stb3p&consensus=gtHHaaAWTTTTTCAct	5	3.78234e-05	0.0276867	0.0137989	9	AAAATTTTG	AGTGAAAAATTTTGGAC	-
78	Cin5p&consensus=gMTTAcgTaA	1	3.9869e-05	0.0291841	0.0165388	9	TACGTAATC	TTACGTAAGC	-
219	Hap2p&consensus=TNATTGGT	0	4.16343e-05	0.0304763	0.0151683	8	TCATTGGTT	TGATTGGT	+
219	Hap3p&consensus=TNATTGGT	0	4.16343e-05	0.0304763	0.0151683	8	TCATTGGTT	TGATTGGT	+
219	Hap4p&consensus=TNATTGGT	0	4.16343e-05	0.0304763	0.0151683	8	TCATTGGTT	TGATTGGT	+
219	Hap5p&consensus=TNATTGGT	0	4.16343e-05	0.0304763	0.0151683	8	TCATTGGTT	TGATTGGT	+
186	Rgt1p&consensus=DcxxcCGGAaaAAYttxxa	2	4.40835e-05	0.0322691	0.0643309	9	GAAATTTTT	TGGAAGTTTTTCCGGGGGC	-
252	Zap1p&consensus=TTCTTTATGGT	1	4.43213e-05	0.0324432	0.0648863	9	CCATAATGA	ACCATAAAGAA	-
78	Sko1p&consensus=ATGACGTA	0	4.65116e-05	0.0340465	0.0165388	8	TACGTAATC	TACGTCAT	-
113	Cbf1p&consensus=RTCACRTG	-1	5.1803e-05	0.0379198	0.0754397	8	CCATCTGAC	CACGTGAC	-
34	Tbs1p&consensus=CGGAtCCG	-1	5.38699e-05	0.0394327	0.0386296	8	GCGGAACCG	CGGATCCG	+
46	Put3p&consensus=CGGRaaa	0	5.62162e-05	0.0411503	0.0819231	7	CGGGAAACT	CGGGAAA	+
74	Stb3p&consensus=gtHHaaAWTTTTTCAct	6	5.69276e-05	0.041671	0.0413382	9	AATTTTTTA	GTCCAAATTTTTTCACT	+
78	Cin5p&consensus=gMTTACGTAAK	2	5.91865e-05	0.0433245	0.0168366	9	TACGTAATC	CTTACGTAAGC	-
107	Met32p&consensus=tGTGGCg	-1	7.5832e-05	0.055509	0.110357	7	ATGTGGCGC	TGTGGCG	+
78	Cad1p&consensus=TTACgTAAt	1	7.64703e-05	0.0559763	0.0181277	8	TACGTAATC	TTACGTAAT	+
49	YGR067C&consensus=BggagtGcGGGGtActgxaa	6	7.89577e-05	0.0577971	0.0577701	9	ACGGGGTAC	GGGAGTGCGGGGTACTGGAA	+
94	Tye7p&consensus=tgcRTCACGTGAYgcxxc	0	8.17994e-05	0.0598772	0.119754	9	TGCATCACG	TGCGTCACGTGACGCGGC	+
1	Cup9p&consensus=DWtgtGtCa	0	9.17507e-05	0.0671615	0.133919	9	TGACATAAC	TGACACATC	-
61	Sfl1p&consensus=AGAANTTCC	0	0.000107729	0.0788573	0.157715	9	AAAAGTTCC	AGAAGTTCC	+
34	Tbs1p&consensus=BDaxgCGGATCCGcDxxtc	4	0.000115671	0.0846713	0.0386296	9	GCGGAACCG	GGAGGCGGATCCGCGGGTC	+
168	Azf1p&consensus=AAAAGAAA	0	0.000122045	0.0893367	0.133421	8	AAAAAAAAT	AAAAGAAA	+
207	Azf1p&consensus=aAAAAGAAa	0	0.000126923	0.0929078	0.185816	9	TTTCTCTTT	TTTCTTTTT	-
152	Mig1p&consensus=AAAAATGCGGGG	0	0.000129988	0.0951511	0.0631867	9	AAAAATGGG	AAAAATGCGGGG	+
152	Mig2p&consensus=AAAAATGCGGGG	0	0.000129988	0.0951511	0.0631867	9	AAAAATGGG	AAAAATGCGGGG	+
152	Mig3p&consensus=AAAAATGCGGGG	0	0.000129988	0.0951511	0.0631867	9	AAAAATGGG	AAAAATGCGGGG	+
78	Yap3p&consensus=aTTACGTAAT	2	0.000130775	0.0957271	0.018653	8	TACGTAATC	ATTACGTAAT	+
34	Tbs1p&consensus=gatCCGc	0	0.000132266	0.0968185	0.0386296	7	GCGGAACCG	GCGGATC	-
78	Cst6p&consensus=ttACGTCAt	1	0.00013343	0.097671	0.018653	8	TACGTAATC	TTACGTCAT	+
167	Aft1p&consensus=GGCACCC	-2	0.000135618	0.0992721	0.0990628	7	CCGGGTGCC	GGGTGCC	-
167	Aft2p&consensus=GGCACCC	-2	0.000135618	0.0992721	0.0990628	7	CCGGGTGCC	GGGTGCC	-
77	Msn1p&consensus=RRATGTCCVag	1	0.000142376	0.104219	0.208439	9	TTTGACATC	CTGGGACATCC	-
78	Yap1p&consensus=TtAcStAA	1	0.000144258	0.105597	0.018653	7	TACGTAATC	TTACGTAA	-
78	Yap3p&consensus=TTAcSTAA	1	0.000144258	0.105597	0.018653	7	TACGTAATC	TTACGTAA	-
76	Lys14p&consensus=aATTCCGg	-1	0.000145496	0.106503	0.211712	8	ATATTCCGG	AATTCCGG	+
121	Pho4p&consensus=CACGTGGG	0	0.00015258	0.111689	0.222353	8	CCTACATGC	CCCACGTG	-
200	Pdr8p&consensus=VCGGAGAt	-1	0.00015471	0.113248	0.109102	8	CACCTCCGG	ATCTCCGG	-
108	Yap3p&consensus=aTTAcTAAt	0	0.000158577	0.116078	0.232157	9	ATTACTACT	ATTACTAAT	+
94	Phd1p&consensus=cxDBcxtgATGCAtgBtcccY	8	0.00017928	0.131233	0.131233	9	TGCATCACG	GGGGAGCATGCATCAGGGCGG	-
168	Azf1p&consensus=aAAAAGAAa	0	0.000183073	0.134009	0.133421	9	AAAAAAAAT	AAAAAGAAA	+
126	Ert1p&consensus=axxTTCCGGAAC	3	0.000189169	0.138472	0.222057	9	ATCCGGAAC	AGGTTCCGGAAC	+
186	Sum1p&consensus=aaAAATWtt	0	0.000192199	0.14069	0.140238	9	GAAATTTTT	AATATTTTT	-
200	Gsm1p&consensus=axctCCG	-1	0.000196387	0.143755	0.109102	7	CACCTCCGG	AGCTCCG	+
127	Yrr1p&consensus=cttAtHtCCGY	1	0.000202667	0.148352	0.193737	9	ATATATCCG	CTTATCTCCGC	+
78	Yap6p&consensus=gtctgMTTAcgTaAgcgac	6	0.000213713	0.156438	0.025331	9	TACGTAATC	GTCGCTTACGTAAGCAGAC	-
74	Sfp1p&consensus=cHgxRRAAAAWTTTTYHxxxt	8	0.000217669	0.159334	0.105374	9	AATTTTTTA	CCGGGGAAAATTTTTCCGGGT	+
105	Rfx1p&consensus=TTGTTGTGGCAAC	5	0.000220036	0.161067	0.188948	8	CACAACAAC	GTTGCCACAACAA	-
219	Ste12p&consensus=ATGAAACAATGAAACA	4	0.00022024	0.161216	0.0356615	9	TCATTGGTT	TGTTTCATTGTTTCAT	-
219	Ste12p&consensus=ATGAAACAATGAAACG	4	0.00022024	0.161216	0.0356615	9	TCATTGGTT	CGTTTCATTGTTTCAT	-
219	Ste12p&consensus=ATGAAACAATGAGACA	4	0.00022024	0.161216	0.0356615	9	TCATTGGTT	TGTCTCATTGTTTCAT	-
219	Ste12p&consensus=TTGAAACAATGAAACA	4	0.00022024	0.161216	0.0356615	9	TCATTGGTT	TGTTTCATTGTTTCAA	-
219	Ste12p&consensus=TTGAAACAATGAAACG	4	0.00022024	0.161216	0.0356615	9	TCATTGGTT	CGTTTCATTGTTTCAA	-
48	Tbf1p&consensus=aRCCCTaa	-1	0.000220926	0.161718	0.323435	8	GTCAGGGTT	TTAGGGCT	-
112	Rds2p&consensus=axxxxgaAAaYCCGAgxxxxt	11	0.000222021	0.16252	0.324888	9	TTTTCGGCG	AGGGGCTCGGGTTTTCGGGGT	-
34	Rdr1p&consensus=WtCCGc	0	0.000222349	0.16276	0.0541161	6	GCGGAACCG	GCGGAT	-
200	Gsm1p&consensus=axctCCGGag	-1	0.000224291	0.164181	0.109102	8	CACCTCCGG	AGCTCCGGAG	+
57	Cbf1p&consensus=CACGTGAcc	0	0.000225331	0.164942	0.329884	9	GGTCATGTG	GGTCACGTG	-
234	Rgt1p&consensus=CGGANNA	-1	0.000246933	0.180755	0.361341	7	GCGGACTAT	CGGAGGA	+
78	Yap1p&consensus=gMTKAcxaa	0	0.000250912	0.183668	0.0271306	9	TACGTAATC	TTGGTCAGC	-
113	Cbf1p&consensus=RTCACGTG	-1	0.000260456	0.190654	0.130364	8	CCATCTGAC	CACGTGAC	-
152	Tec1p&consensus=CATTCTT	0	0.000268082	0.196236	0.0977355	7	AAAAATGGG	AAGAATG	-
113	Cbf1p&consensus=CACGTGAcc	-1	0.000268556	0.196583	0.130364	8	CCATCTGAC	CACGTGACC	+
151	Ste12p&consensus=TGAAACA	0	0.000277616	0.203215	0.168284	7	TGAAACTGG	TGAAACA	+
151	Ste12p&consensus=TGTTTCAN{21}GGAAACG	0	0.000277616	0.203215	0.168284	7	TGAAACTGG	TGAAACA	-
67	Gln3p&consensus=GATWa	-3	0.000279785	0.204802	0.347035	5	GAATAATCC	TTATC	-
106	Ste12p&consensus=CGTTTCAAAATGAAACA	4	0.000279981	0.204946	0.260272	9	TTAAAGTGA	CGTTTCAAAATGAAACA	+
165	Ert1p&consensus=aYCGGAAc	1	0.000291269	0.213209	0.234535	7	TCGGAACCG	ACCGGAAC	+
38	Sum1p&consensus=aaAAATWtt	0	0.000291755	0.213565	0.174848	9	AAAAAAATC	AAAAATTTT	+
217	Mot3p&consensus=CAGGYA	-2	0.000292612	0.214192	0.428384	6	TGTGCCTGG	TGCCTG	-
168	Azf1p&consensus=AAGAAAAA	0	0.00029795	0.218099	0.144761	8	AAAAAAAAT	AAGAAAAA	+
126	YER184C&consensus=HtCCGGMa	0	0.000306021	0.224007	0.222057	8	ATCCGGAAC	CTCCGGCA	+
107	Rpn4p&consensus=gHGCCACH	-1	0.000308497	0.225819	0.14953	8	ATGTGGCGC	GGTGGCGC	-
137	YPR013C&consensus=tGtaRATC	-1	0.000309557	0.226596	0.453192	8	ATGTAGATG	TGTAGATC	+
225	Sko1p&consensus=ATGACGTA	0	0.000317922	0.232719	0.326306	8	ATGATGTAC	ATGACGTA	+
111	Aft1p&consensus=GGCACCC	0	0.000324135	0.237266	0.237266	7	GGGGGCCGT	GGGTGCC	-
111	Aft2p&consensus=GGCACCC	0	0.000324135	0.237266	0.237266	7	GGGGGCCGT	GGGTGCC	-
107	Rpn4p&consensus=CGCCACc	-1	0.000325499	0.238265	0.14953	7	ATGTGGCGC	GGTGGCG	-
195	Ecm22p&consensus=TCGTWCCT	-1	0.000328508	0.240468	0.480936	8	CTGGTTACT	TCGTTCCT	+
189	Sok2p&consensus=acMTGCAKg	0	0.00033168	0.24279	0.360424	9	ACATGAATG	ACCTGCAGG	+
216	Sfl1p&consensus=AGAANTTCC	0	0.000338375	0.24769	0.495381	9	AGAGCTTCC	AGAAGTTCC	+
17	Azf1p&consensus=AAGAAAAA	-1	0.000340863	0.249512	0.499023	8	CTTTTTCTC	TTTTTCTT	-
10	Gis1p&consensus=TWAGGGAT	-1	0.000345862	0.253171	0.404893	8	TTTAGGGAT	TTAGGGAT	+
190	Rfx1p&consensus=TYGCCATGCCAAC	1	0.000352594	0.258099	0.516198	9	TTAGCTTGG	GTTGGCATGGCGA	-
34	Rdr1p&consensus=tGCGGAAc	1	0.000356365	0.26086	0.074343	7	GCGGAACCG	TGCGGAAC	+
4	Mig1p&consensus=ATAAACGCGGGG	2	0.000357361	0.261588	0.173662	9	AAACGGGTG	ATAAACGCGGGG	+
4	Mig2p&consensus=ATAAACGCGGGG	2	0.000357361	0.261588	0.173662	9	AAACGGGTG	ATAAACGCGGGG	+
4	Mig3p&consensus=ATAAACGCGGGG	2	0.000357361	0.261588	0.173662	9	AAACGGGTG	ATAAACGCGGGG	+
183	Tec1p&consensus=CATTCC	-3	0.000364042	0.266478	0.532957	6	GGGCATTCC	CATTCC	+
229	Dal81p&consensus=GAAAATTGCGTT	1	0.000365802	0.267767	0.267458	9	TCGCAAATT	AACGCAATTTTC	-
229	Dal82p&consensus=GAAAATTGCGTT	1	0.000365802	0.267767	0.267458	9	TCGCAAATT	AACGCAATTTTC	-
79	Cup2p&consensus=TCTTTTTTGCTG	2	0.000370738	0.27138	0.538754	9	TTTTTGGCT	TCTTTTTTGCTG	+
149	Tbs1p&consensus=gxtCCGc	-2	0.00037151	0.271945	0.543891	7	GCGGTCGGC	GGTCCGC	+
180	Ume6p&consensus=txxaDaTWGCCGCcgaxaa	1	0.000375818	0.275099	0.550197	9	TGTCGGCGG	TTGTCGGCGGCTATCTGGA	-
232	Cup9p&consensus=gTGWCRWa	-1	0.000379283	0.277636	0.555271	8	ACATATCAC	TTCGTCAC	-
46	Reb1p&consensus=MGGGTAAB	0	0.000379491	0.277788	0.236086	8	CGGGAAACT	CGGGTAAG	+
43	Pdr1p&consensus=gxxxxa	-3	0.000385587	0.28225	0.5645	6	GGCTCCCCC	TGGGGC	-
53	Bas1p&consensus=AMaGAGTS	0	0.000385769	0.282383	0.564766	8	GAATCTTTG	CACTCTGT	-
105	Rfx1p&consensus=TTGTCACAGCAAC	4	0.000387189	0.283423	0.188948	9	CACAACAAC	TTGTCACAGCAAC	+
105	Rfx1p&consensus=TTTCCACAGCAAC	4	0.000387189	0.283423	0.188948	9	CACAACAAC	TTTCCACAGCAAC	+
200	YKL222C&consensus=VCGGaxxt	-1	0.000393244	0.287855	0.143465	8	CACCTCCGG	AGGTCCGG	-
158	Mig1p&consensus=ATTTTTGTGGGG	-1	0.000393656	0.288157	0.191619	8	ACACCACAA	CCCCACAAAAAT	-
158	Mig2p&consensus=ATTTTTGTGGGG	-1	0.000393656	0.288157	0.191619	8	ACACCACAA	CCCCACAAAAAT	-
158	Mig3p&consensus=ATTTTTGTGGGG	-1	0.000393656	0.288157	0.191619	8	ACACCACAA	CCCCACAAAAAT	-
121	Gcn4p&consensus=GCACGTAG	-1	0.000394631	0.28887	0.287545	8	CCTACATGC	CTACGTGC	-
187	Mot3p&consensus=TAGGTA	-1	0.000395592	0.289573	0.579146	6	ATACCTAGC	TACCTA	-
120	Cin5p&consensus=tAATtAYV	0	0.000398028	0.291357	0.341357	8	GATGATTAT	GGTAATTA	-
59	Rgt1p&consensus=DcxxcCGGAaaAAYttxxa	8	0.000399837	0.29268	0.0833543	9	AAAATTTTG	GCGGCCGGAAAAACTTGGA	+
78	Aca1p&consensus=TTACGTAA	1	0.000400569	0.293216	0.0271306	7	TACGTAATC	TTACGTAA	+
78	Cst6p&consensus=TTACGTAA	1	0.000400569	0.293216	0.0271306	7	TACGTAATC	TTACGTAA	+
78	Gcn4p&consensus=TTACGTAA	1	0.000400569	0.293216	0.0271306	7	TACGTAATC	TTACGTAA	+
78	Sko1p&consensus=TTACGTAA	1	0.000400569	0.293216	0.0271306	7	TACGTAATC	TTACGTAA	+
244	Arg81p&consensus=AAGTACAGTTAATAACGA	0	0.00040123	0.293701	0.587401	9	TAATTATTA	TCGTTATTAACTGTACTT	-
106	Hmlalpha2p&consensus=tCaACAtG	0	0.000404868	0.296363	0.260272	8	TTAAAGTGA	TCAACATG	+
23	Abf1p&consensus=TCRTN{5}AYGA	0	0.000406888	0.297842	0.595684	4	TCGTTTTGT	TCGT	+
171	YML081W&consensus=cCCCDCH	-2	0.000407762	0.298482	0.279074	7	CTCCCCACC	CCCCGCC	+
107	Met32p&consensus=tGTGGcDB	-1	0.000411002	0.300853	0.14953	8	ATGTGGCGC	TGTGGCGG	+
215	Aft1p&consensus=TGCACCC	0	0.000412404	0.30188	0.300702	7	GGATGCATC	GGGTGCA	-
215	Aft2p&consensus=TGCACCC	0	0.000412404	0.30188	0.300702	7	GGATGCATC	GGGTGCA	-
80	Matalpha2p&consensus=DcRTGTaa	-1	0.000428155	0.313409	0.281202	8	ATCATGTAA	GCGTGTAA	+
30	Stp2p&consensus=CGGGGTGNNNNNNNCGCACCG	13	0.000430112	0.314842	0.629683	8	CCACCCCGC	CGGTGCGGGGGGGGCACCCCG	-
12	Upc2p&consensus=TCGTWCC	0	0.000438147	0.320724	0.475129	7	TCATTCCAT	TCGTTCC	+
127	Urc2p&consensus=cxtCGGAGATAWtt	2	0.000447192	0.327345	0.193737	9	ATATATCCG	AATTATCTCCGAGG	-
225	Cst6p&consensus=ttACGTCAt	0	0.000447738	0.327744	0.326306	9	ATGATGTAC	ATGACGTAA	-
233	Mig1p&consensus=ATAAACGCGGGG	1	0.000449644	0.32914	0.215493	9	CCCCCGTTA	CCCCGCGTTTAT	-
233	Mig2p&consensus=ATAAACGCGGGG	1	0.000449644	0.32914	0.215493	9	CCCCCGTTA	CCCCGCGTTTAT	-
233	Mig3p&consensus=ATAAACGCGGGG	1	0.000449644	0.32914	0.215493	9	CCCCCGTTA	CCCCGCGTTTAT	-
185	Zap1p&consensus=ACCTTNAAGGT	-1	0.000453986	0.332318	0.331934	8	TACCTTCAA	ACCTTGAAGGT	+
78	Cad1p&consensus=TTABGTAA	1	0.000473987	0.346959	0.0299312	7	TACGTAATC	TTAGGTAA	+
67	Hap1p&consensus=CCGaTAaHtCCGG	3	0.000474639	0.347436	0.347035	9	GAATAATCC	CCGGAGTTATCGG	-
162	Rpn4p&consensus=gHGCCACH	0	0.000478587	0.350326	0.700651	8	GCGCCAATC	GCGCCACC	+
38	Sfp1p&consensus=cHgxRRAAAAWTTTTYHxxxt	4	0.000479773	0.351194	0.174848	9	AAAAAAATC	CCGGGGAAAATTTTTCCGGGT	+
165	Tbs1p&consensus=CGGAtCCG	-1	0.000481491	0.352452	0.234535	8	TCGGAACCG	CGGATCCG	+
127	Eds1p&consensus=cGGAAaAAt	0	0.00048949	0.358306	0.193737	9	ATATATCCG	ATTTTTCCG	-
189	Mot3p&consensus=ATGGAT	-2	0.000492613	0.360592	0.360424	6	ACATGAATG	ATGGAT	+
33	Swi4p&consensus=CACGAAA	1	0.000494072	0.36166	0.723321	6	ACGAAATCA	CACGAAA	+
245	Arg81p&consensus=AAGTACAGTTAATAACGA	0	0.000496166	0.363194	0.726387	9	TCGTTATGA	TCGTTATTAACTGTACTT	-
171	YPR022C&consensus=cCCCAC	-2	0.00050025	0.366183	0.279074	6	CTCCCCACC	CCCCAC	+
231	Skn7p&consensus=GGCCGGC	-1	0.000502412	0.367765	0.735531	7	TGGCGGGCA	GGCCGGC	+
76	Lys14p&consensus=aaTtcCg	-1	0.000504843	0.369545	0.367299	7	ATATTCCGG	AATTCCG	+
78	Yap7p&consensus=TKaCGTRA	1	0.000506114	0.370475	0.0299312	7	TACGTAATC	TCACGTCA	-
206	Tec1p&consensus=ACATTCTTACATTCTT	5	0.000508413	0.372158	0.744316	9	TGTAAGTAT	AAGAATGTAAGAATGT	-
46	Reb1p&consensus=TGTTACCCGT	1	0.000508762	0.372414	0.236086	9	CGGGAAACT	ACGGGTAACA	-
154	Ste12p&consensus=ATGAACAN{3}ATGAAACA	0	0.000518387	0.379459	0.379459	7	TGATCATGC	TGTTCAT	-
154	Ste12p&consensus=ATGAACAN{40}ATGAAACA	0	0.000518387	0.379459	0.379459	7	TGATCATGC	TGTTCAT	-
20	Leu3p&consensus=HtagxxtWCgCCGGTHxtDxa	12	0.00052772	0.386291	0.772582	9	GGCCCTGGA	CTAGGGTTCGCCGGTCGTGGA	+
218	Ndt80p&consensus=GNCRCAAAW	0	0.000532335	0.38967	0.38922	9	ATTAGCTCC	TTTTGCGGC	-
218	Sum1p&consensus=GNCRCAAAW	0	0.000532335	0.38967	0.38922	9	ATTAGCTCC	TTTTGCGGC	-
106	Cbf1p&consensus=TCACGTT	-2	0.000540434	0.395598	0.260272	7	TTAAAGTGA	AACGTGA	-
71	Rme1p&consensus=GAACCTCAARA	0	0.000547475	0.400752	0.801504	9	TCATGAGGT	TCTTGAGGTTC	-
10	Mcm1p&consensus=TtMStaaW	0	0.000553133	0.404893	0.404893	8	TTTAGGGAT	TTTACGAA	-
101	Crz1p&consensus=GGGTGGCTG	1	0.000562913	0.412052	0.824105	8	GCTGGCTGC	GGGTGGCTG	+
78	Yap1p&consensus=ttxMTTACGTAAKVtxxt	5	0.000565104	0.413656	0.0299312	9	TACGTAATC	TTGCTTACGTAAGGTGGT	+
44	Ino2p&consensus=WYTTCAYRTGS	1	0.000565937	0.414266	0.414266	9	TTTCATGGG	TCTTCACGTGC	+
44	Ino4p&consensus=WYTTCAYRTGS	1	0.000565937	0.414266	0.414266	9	TTTCATGGG	TCTTCACGTGC	+
80	Matalpha2p&consensus=atYRTGTa	0	0.000567891	0.415697	0.281202	8	ATCATGTAA	ATCGTGTA	+
38	Stb3p&consensus=gtHHaaAWTTTTTCAct	4	0.000573384	0.419717	0.174848	9	AAAAAAATC	AGTGAAAAATTTTGGAC	-
246	Sok2p&consensus=acMTGCAKg	0	0.000575963	0.421605	0.662979	9	CATGTTGGC	CCTGCAGGT	-
243	Yrm1p&consensus=aCGGAaAT	-1	0.000580782	0.425133	0.752131	8	CACTGAAAT	ACGGAAAT	+
251	Ace2p&consensus=ACCAGC	-1	0.000595975	0.436253	0.436253	6	AGCTGGTGC	GCTGGT	-
251	Swi5p&consensus=ACCAGC	-1	0.000595975	0.436253	0.436253	6	AGCTGGTGC	GCTGGT	-
191	Sum1p&consensus=aaAAATWtt	0	0.000597393	0.437292	0.354617	9	AAAATTTCC	AATATTTTT	-
144	Usv1p&consensus=BaxaaaTTCAGGGGKaa	1	0.00061188	0.447896	0.418738	9	TCCCCCGGA	TTCCCCCTGAATTTGTG	-
127	Oaf1p&consensus=atttCGGatWTAagxxxa	5	0.00061993	0.453789	0.193737	9	ATATATCCG	TGGGCTTATATCCGAAAT	-
249	Stb5p&consensus=CGGtgtta	-1	0.000621166	0.454693	0.392566	8	CCGGTGGTA	CGGTGTTA	+
249	YLR278C&consensus=aaCTCCGg	0	0.000621166	0.454693	0.392566	8	CCGGTGGTA	CCGGAGTT	-
15	Xbp1p&consensus=cTCGAR	-3	0.000622829	0.455911	0.626922	6	GAACTCGAG	CTCGAG	+
255	Hcm1p&consensus=WAAYAAACAAW	0	0.00063285	0.463246	0.926492	9	TTTGATTGA	TTTGTTTGTTT	-
236	Aft2p&consensus=CGCACCC	-2	0.000635203	0.464968	0.929936	7	AGCGCACCA	CGCACCC	+
152	Mig1p&consensus=ATAAAACTGGGG	2	0.000635523	0.465203	0.132397	9	AAAAATGGG	ATAAAACTGGGG	+
152	Mig2p&consensus=ATAAAACTGGGG	2	0.000635523	0.465203	0.132397	9	AAAAATGGG	ATAAAACTGGGG	+
152	Mig3p&consensus=ATAAAACTGGGG	2	0.000635523	0.465203	0.132397	9	AAAAATGGG	ATAAAACTGGGG	+
126	Asg1p&consensus=CCGGaW	-2	0.000637278	0.466488	0.240519	6	ATCCGGAAC	CCGGAT	+
113	Cbf1p&consensus=CACGTGAYc	-1	0.000645007	0.472145	0.147762	8	CCATCTGAC	CACGTGACC	+
46	Reb1p&consensus=CCGGGTAA	1	0.000648015	0.474347	0.236086	7	CGGGAAACT	CCGGGTAA	+
12	Abf1p&consensus=TCRTN{5}AYGA	0	0.000649083	0.475129	0.475129	4	TCATTCCAT	TCGT	+
78	Sko1p&consensus=TgACGtaa	1	0.000656873	0.480831	0.0333676	7	TACGTAATC	TTACGTCA	-
57	Cbf1p&consensus=CACGTGAYc	0	0.000659792	0.482968	0.482968	9	GGTCATGTG	GGTCACGTG	-
171	Mig1p&consensus=CCCCRcaxt	0	0.000668619	0.489429	0.279074	9	CTCCCCACC	CCCCGCAGT	+

## Sheet: SuppTabC-Io_TOMTOM_matches
Query_ID	Target_ID	Optimal_offset	p-value	E-value	q-value	Overlap	Query_consensus	Target_consensus	Orientation
100	Sko1p&consensus=aaTgACGt	0	1.29312e-05	0.00946565	0.0187535	8	ACGTCATTG	ACGTCATT	-
116	Aft1p&consensus=TGCACCC	-1	2.87091e-05	0.0210151	0.0209475	7	CTGCACCCC	TGCACCC	+
116	Aft2p&consensus=TGCACCC	-1	2.87091e-05	0.0210151	0.0209475	7	CTGCACCCC	TGCACCC	+
54	Ino2p&consensus=CATGTGAAAT	0	2.95557e-05	0.0216347	0.0216347	9	CAGGTGAAA	CATGTGAAAT	+
54	Ino4p&consensus=CATGTGAAAT	0	2.95557e-05	0.0216347	0.0216347	9	CAGGTGAAA	CATGTGAAAT	+
11	Azf1p&consensus=AAGAAAAA	-1	2.95634e-05	0.0216404	0.0432309	8	ATTTTTTTT	TTTTTCTT	-
97	Pho4p&consensus=CACGTGtV	-1	4.59505e-05	0.0336358	0.0662801	8	TCATGTGTA	CACGTGTA	+
179	Tec1p&consensus=CATTCTT	-2	4.65115e-05	0.0340464	0.0680929	7	TGAAGAATG	AAGAATG	-
74	Fkh2p&consensus=aaaGTAAACAAagxxgV	4	6.35543e-05	0.0465217	0.0512762	9	TAAACAATG	AAAGTAAACAAAGAAGA	+
61	Adr1p&consensus=gYGGGGta	0	6.69234e-05	0.0489879	0.0368549	8	GACCCCGCA	TACCCCAC	-
113	Ste12p&consensus=ATGAACAN{3}ATGAAACA	0	6.80611e-05	0.0498207	0.0498207	7	ATGAACAAC	ATGAACA	+
113	Ste12p&consensus=ATGAACAN{40}ATGAAACA	0	6.80611e-05	0.0498207	0.0498207	7	ATGAACAAC	ATGAACA	+
74	Fkh1p&consensus=aaDtGTAAACAAagxxga	5	7.06156e-05	0.0516906	0.0512762	9	TAAACAATG	AATTGTAAACAAAGAAGA	+
68	Zap1p&consensus=RACCHttAGGGT	1	8.3668e-05	0.061245	0.12249	9	ATCATTAGG	AACCTTTAGGGT	+
10	Skn7p&consensus=cRVttatgGCcataxxtcxt	3	8.49383e-05	0.0621748	0.113371	9	TGATGGCCA	CAATTATGGCCATAAATCAT	+
116	Aft1p&consensus=TGCACCCA	-1	8.6664e-05	0.063438	0.0421562	8	CTGCACCCC	TGCACCCA	+
209	Rim101p&consensus=TGCCAAG	-1	0.00010102	0.0739466	0.147893	7	AGTTGGCAG	CTTGGCA	-
61	YML081W&consensus=HgxaHtACCCCGCaxHtxxB	5	0.000101256	0.0741195	0.0368549	9	GACCCCGCA	TGAATTACCCCGCAATTAAT	+
61	YGR067C&consensus=BggagtGcGGGGtActgxaa	6	0.000101256	0.0741195	0.0368549	9	GACCCCGCA	TTACAGTACCCCGCACTCCA	-
61	Mig2p&consensus=YgxgHtaCCCCGCAHttxxB	5	0.000118211	0.0865304	0.0368549	9	GACCCCGCA	TGAGTTACCCCGCATTTAAT	+
99	Skn7p&consensus=GGCCR	0	0.000121404	0.0888674	0.177735	5	TGGCCGTGG	TGGCC	-
221	Tec1p&consensus=CATTCT	0	0.000124841	0.0913838	0.182768	6	AGAATGTAC	AGAATG	-
61	Mig3p&consensus=acxxgttACCCCGCAtttaxt	6	0.000127397	0.0932543	0.0368549	9	GACCCCGCA	ACAAGTTACCCCGCATTTAAT	+
64	Cup9p&consensus=TGWCRWag	-1	0.000145143	0.106244	0.212489	8	ATGTCGAAG	TGTCATAG	+
32	Rfx1p&consensus=TYGCCATGCCAAC	5	0.000152388	0.111548	0.223096	8	ATGCTAACA	TTGCCATGCCAAC	+
154	Stb3p&consensus=aattTTtCA	0	0.000156265	0.114386	0.228772	9	TTAAAAAGT	TGAAAAATT	-
62	Msn1p&consensus=aATGTCCH	-1	0.00017251	0.126277	0.252554	8	AAATGCCCC	AATGTCCT	+
74	Fkh1p&consensus=gtaaAcAaa	1	0.000178627	0.130755	0.070362	8	TAAACAATG	GTAAACAAA	+
22	Gsm1p&consensus=txaxxWAaCTCCGGagtD	7	0.000184036	0.134714	0.269429	9	GAGTTTTTT	TACTCCGGAGTTTAATAA	-
245	Mig1p&consensus=GAATAYCTGGGG	2	0.000190893	0.139734	0.0930484	9	TTACCTGGG	GAATATCTGGGG	+
245	Mig2p&consensus=GAATAYCTGGGG	2	0.000190893	0.139734	0.0930484	9	TTACCTGGG	GAATATCTGGGG	+
245	Mig3p&consensus=GAATAYCTGGGG	2	0.000190893	0.139734	0.0930484	9	TTACCTGGG	GAATATCTGGGG	+
202	Zap1p&consensus=aTAACC	0	0.000196381	0.143751	0.287502	6	GGTTATCTT	GGTTAT	-
2	Skn7p&consensus=GGCCAGA	-2	0.00019886	0.145566	0.291131	7	AGGTCCAGA	GGCCAGA	+
97	Cbf1p&consensus=VCACgtG	-1	0.000203065	0.148644	0.0913732	7	TCATGTGTA	CACGTGT	-
97	Pho4p&consensus=VCACGtg	-1	0.000203065	0.148644	0.0913732	7	TCATGTGTA	CACGTGT	-
226	Azf1p&consensus=aAAAAGAAa	0	0.000209132	0.153084	0.306026	9	AAATAAAAA	AAAAAGAAA	+
109	Sfp1p&consensus=cHgxRRAAAAWTTTTYHxxxt	11	0.000210904	0.154382	0.212154	9	TTTTCCACG	AAAATAAAAATTTTTTTACTG	-
118	Arg80p&consensus=CCTCTAAAGG	1	0.000212223	0.155347	0.310695	9	CTCTACAGG	CCTCTAAAGG	+
71	Mig1p&consensus=ATAAACGCGGGG	3	0.000221007	0.161777	0.107801	9	GGCGTTTAT	CCCCGCGTTTAT	-
71	Mig2p&consensus=ATAAACGCGGGG	3	0.000221007	0.161777	0.107801	9	GGCGTTTAT	CCCCGCGTTTAT	-
71	Mig3p&consensus=ATAAACGCGGGG	3	0.000221007	0.161777	0.107801	9	GGCGTTTAT	CCCCGCGTTTAT	-
179	Tec1p&consensus=CATTCT	-3	0.000225435	0.165018	0.148667	6	TGAAGAATG	AGAATG	-
74	Fkh2p&consensus=taaaca	0	0.000236408	0.173051	0.070362	6	TAAACAATG	TAAACA	+
20	Dot6p&consensus=cGATG	0	0.00023766	0.173967	0.173527	5	CATCGTAGA	CATCG	-
20	Tod6p&consensus=cGATG	0	0.00023766	0.173967	0.173527	5	CATCGTAGA	CATCG	-
235	Hsf1p&consensus=NGAANNTTCN	0	0.0002381	0.174289	0.174208	9	AGAAAATTC	AGAAAATTCA	+
217	Oaf1p&consensus=tCGGRGata	-1	0.000259905	0.19025	0.378756	8	ATAGGGGAT	TCGGAGATA	+
42	Mig1p&consensus=TAAAAGCCGGGG	1	0.000275824	0.201903	0.134354	9	CAAAGCCGG	TAAAAGCCGGGG	+
42	Mig2p&consensus=TAAAAGCCGGGG	1	0.000275824	0.201903	0.134354	9	CAAAGCCGG	TAAAAGCCGGGG	+
42	Mig3p&consensus=TAAAAGCCGGGG	1	0.000275824	0.201903	0.134354	9	CAAAGCCGG	TAAAAGCCGGGG	+
214	Rfx1p&consensus=TYGCCATGCCAAC	3	0.000280302	0.205181	0.41017	9	CGGTGCCAA	TTGCCATGCCAAC	+
187	Stp1p&consensus=CGGCTC	0	0.000286084	0.209414	0.209172	6	GAGCCGATG	GAGCCG	-
187	Stp2p&consensus=CGGCTC	0	0.000286084	0.209414	0.209172	6	GAGCCGATG	GAGCCG	-
109	Ime1p&consensus=TTTTCHHCG	0	0.000290162	0.212399	0.212154	9	TTTTCCACG	TTTTCTTCG	+
179	Tec1p&consensus=TTCTCACATTCTTC	-1	0.000304646	0.223001	0.148667	8	TGAAGAATG	GAAGAATGTGAGAA	-
132	Ste12p&consensus=TGTTTCCN{18}TGTTTCT	-2	0.000306744	0.224536	0.224536	7	TTTGTTACC	TGTTTCC	+
132	Ste12p&consensus=GGAAACA	-2	0.000306744	0.224536	0.224536	7	TTTGTTACC	TGTTTCC	-
133	Azf1p&consensus=AAAAGAAA	-1	0.000308224	0.22562	0.45124	8	ATGTCTTTT	TTTCTTTT	-
97	Pho4p&consensus=cACGTGt	-1	0.00030894	0.226144	0.0913732	7	TCATGTGTA	CACGTGT	+
227	Aft2p&consensus=gGGGTGYg	0	0.000310588	0.22735	0.4547	8	GGAGTGTGA	GGGGTGTG	+
141	Crz1p&consensus=GDGGCKBxg	0	0.00031545	0.23091	0.461386	9	CGCCGCCCC	CAAAGCCTC	-
211	Mal63p&consensus=MGCN{9}MGS	-5	0.000316204	0.231461	0.462922	3	GAAAGGCGC	GCT	-
241	Tec1p&consensus=CATTCTT	0	0.00031747	0.232388	0.464776	7	CAATCTTTT	CATTCTT	+
147	Mac1p&consensus=WWWTTTGCTCR	3	0.000318989	0.2335	0.243501	8	TTTCCTCAT	TTTTTTGCTCA	+
48	Skn7p&consensus=GGCCAGA	-3	0.000322128	0.235798	0.471596	6	TCAGGCCAG	GGCCAGA	+
209	Rim101p&consensus=CTTGGCR	-1	0.000327783	0.239937	0.239937	7	AGTTGGCAG	CTTGGCA	+
100	Sko1p&consensus=ATGACGTA	1	0.000334371	0.24476	0.242461	7	ACGTCATTG	TACGTCAT	-
170	Crz1p&consensus=CACCAGTCGGTGGCTGTGCGCTTG	9	0.000356561	0.261003	0.521762	9	CTGGTTGTG	CACCAGTCGGTGGCTGTGCGCTTG	+
223	Rox1p&consensus=TCTATTGTTTCCC	3	0.000357138	0.261425	0.319349	9	AATCAATAG	GGGAAACAATAGA	-
144	Gln3p&consensus=tattgctGATAAgGccxHaa	0	0.000357864	0.261956	0.523912	9	TATTGATCA	TATTGCTGATAAGGCCATAA	+
250	Gcr1p&consensus=tAxWgGAagCYS	0	0.000358619	0.262509	0.525018	9	AAAAGGAAG	TAATGGAAGCTG	+
147	Mac1p&consensus=TTTGCKCR	0	0.000362842	0.2656	0.243501	8	TTTCCTCAT	TTTGCTCA	+
143	Ace2p&consensus=GCagaCCA	0	0.000373158	0.273152	0.546304	8	TGGTGTGCA	TGGTCTGC	-
219	Oaf1p&consensus=atttCGGatWTAagxxxa	8	0.00037335	0.273292	0.546584	9	AAACCGAAC	TAAACTTATATCCGAAAT	-
111	Mal63p&consensus=MGCN{9}MGS	-4	0.000381489	0.27925	0.5585	3	AATTGCGAA	GCT	-
249	Sip4p&consensus=tcCGGRg	-2	0.000391043	0.286243	0.364871	7	CCCTCCGGA	CTCCGGA	-
74	Upc2p&consensus=TCGTWta	0	0.000392962	0.287648	0.070362	7	TAAACAATG	TATACGA	-
74	Fkh1p&consensus=RTAAAYAA	1	0.00039734	0.290853	0.070362	7	TAAACAATG	ATAAATAA	+
74	Fkh2p&consensus=RTAAAYAA	1	0.00039734	0.290853	0.070362	7	TAAACAATG	ATAAATAA	+
61	Rsf2p&consensus=ttCCCCgCa	0	0.000402696	0.294773	0.0970808	9	GACCCCGCA	TTCCCCGCA	+
105	Sko1p&consensus=TGACGTTT	1	0.000423874	0.310276	0.396542	7	AACGCCAAT	AAACGTCA	-
223	Rox1p&consensus=ACAATaV	-2	0.000436269	0.319349	0.319349	7	AATCAATAG	ACAATAA	+
97	Cbf1p&consensus=gCACGTGa	0	0.000462495	0.338546	0.0913732	8	TCATGTGTA	TCACGTGC	-
115	Tec1p&consensus=gRGAATGY	0	0.00046702	0.341859	0.357243	8	GATATCGTT	GAGAATGT	+
17	Sum1p&consensus=aaAAATWtt	1	0.000478898	0.350553	0.589769	8	ATATTTTTG	AATATTTTT	-
74	Fkh1p&consensus=GTMAACAA	1	0.0004845	0.354654	0.070362	7	TAAACAATG	GTAAACAA	+
74	Fkh2p&consensus=GTMAACAA	1	0.0004845	0.354654	0.070362	7	TAAACAATG	GTAAACAA	+
74	Hcm1p&consensus=atMAACAa	1	0.0004845	0.354654	0.070362	7	TAAACAATG	ATAAACAA	+
115	Mot3p&consensus=AAGGWT	-3	0.000488036	0.357243	0.357243	6	GATATCGTT	ATCCTT	-
109	Stb3p&consensus=gtHHaaAWTTTTTCAct	8	0.000499072	0.365321	0.243266	9	TTTTCCACG	GTTTAAATTTTTTCACT	+
20	Urc2p&consensus=cxtCGGAGATAWtt	0	0.000506665	0.370879	0.226479	9	CATCGTAGA	CATCGGAGATATTT	+
2	Skn7p&consensus=GGCCCAGA	-1	0.000509524	0.372971	0.372971	8	AGGTCCAGA	GGCCCAGA	+
192	Mcm1p&consensus=aAATtaSK	0	0.00051046	0.373657	0.747314	8	AAACTACGC	AAATTAGT	+
182	Fkh1p&consensus=aaDtGTAAACAAagxxga	10	0.000512358	0.375046	0.750092	8	TTACAATTA	TCAACTTTGTTTACATTT	-
185	Azf1p&consensus=AAGAAAAA	-1	0.000515589	0.377411	0.754822	8	TATTTTCCT	TTTTTCTT	-
135	Rap1p&consensus=ttxxgGGGTGTacGGGtgDaaa	-1	0.000519652	0.380385	0.571407	8	TTTTTCACC	TTTTCACCCGTACACCCCAAAA	-
149	Stb4p&consensus=TCGGgCCGA	-2	0.000526434	0.38535	0.770699	7	ATTTGGCCC	TCGGCCCGA	-
249	Ecm22p&consensus=HtCCGGA	-2	0.000549152	0.40198	0.364871	7	CCCTCCGGA	TTCCGGA	+
75	Nhp6ap&consensus=DxatttttATATAtaRDtxa	10	0.000562693	0.411891	0.5733	9	ATAAAAATT	TAATTTATATATAAAAATAT	-
96	Bas1p&consensus=CTGAGAKA	0	0.000570711	0.41776	0.83552	8	TATCTCAAC	TATCTCAG	-
68	Mcm1p&consensus=CCTAATTAGG	1	0.000587195	0.429827	0.286551	9	ATCATTAGG	CCTAATTAGG	+
138	Swi4p&consensus=TTTTCGCT	0	0.000590919	0.432553	0.3793	8	TTTTTGCTT	TTTTCGCT	+
210	Crz1p&consensus=GGGTGGCTG	0	0.00059465	0.435284	0.870568	9	CAACCACCT	CAGCCACCC	-
60	Oaf1p&consensus=tCGGRGata	1	0.000603035	0.441421	0.705054	8	ATCTCCCAA	TATCTCCGA	-
138	Cup2p&consensus=TCTTTTTGCTG	2	0.000604756	0.442681	0.3793	9	TTTTTGCTT	TCTTTTTGCTG	+
97	Hac1p&consensus=cACGTGKc	-1	0.000627003	0.458967	0.0913732	8	TCATGTGTA	CACGTGTC	+
133	Azf1p&consensus=aAAAAGAAa	-1	0.000627337	0.459211	0.459211	8	ATGTCTTTT	TTTCTTTTT	-
184	Stb5p&consensus=CGGcACTAt	1	0.000640934	0.469163	0.938327	8	GTTACTATC	CGGCACTAT	+
62	Msn1p&consensus=aATGTCC	-1	0.000643096	0.470746	0.470746	7	AAATGCCCC	AATGTCC	+
57	Stb5p&consensus=gHKaCGGt	0	0.000652689	0.477768	0.832943	8	ACCGTCTCA	ACCGTATC	-
97	Met4p&consensus=TCACGTG	0	0.000657704	0.481439	0.0913732	7	TCATGTGTA	TCACGTG	+
97	Tye7p&consensus=TCACGTG	0	0.000657704	0.481439	0.0913732	7	TCATGTGTA	TCACGTG	+
97	Cbf1p&consensus=CAcgtga	0	0.000657704	0.481439	0.0913732	7	TCATGTGTA	TCACGTG	-
20	YNR063W&consensus=Wtctccga	-2	0.000658263	0.481848	0.226479	7	CATCGTAGA	TCGGAGAT	-
87	Leu3p&consensus=HtagxxtWCgCCGGTHxtDxa	2	0.000659311	0.482616	0.965231	9	CAAGACCGG	TATAATACCGGCGTAAACTAT	-
35	Rap1p&consensus=ACACCCAYACAYYY	3	0.000660259	0.483309	0.588793	9	CCCACTCAT	ACACCCATACATTT	+
162	Rdr1p&consensus=tGCGGAAc	1	0.000665184	0.486915	0.283045	7	TTCCGCAAC	GTTCCGCA	-
74	Hcm1p&consensus=WAAYAAACAAW	3	0.000671388	0.491456	0.0842046	8	TAAACAATG	TAATAAACAAT	+
193	Yox1p&consensus=tccHatTAATTAaWxxxxS	11	0.000673612	0.493084	0.986168	8	TAATAGGAT	GAAAATTTAATTAATTGGA	-
239	Stb5p&consensus=CGGKGTTATa	1	0.000680177	0.497889	0.705025	9	CGGGTTTTT	CGGTGTTATA	+

## Sheet: SuppTabD-Sc_inferred_links
Source	Target	Type	conf
STP3	KEL3	Directed	no
HMRA1	YER121W	Directed	no
MBF1	OST5	Directed	no
HMRA1	OST5	Directed	no
ENV11	OST5	Directed	no
GAT1	BUD21	Directed	yes
MBF1	BUD21	Directed	no
STP3	BUD21	Directed	no
GCN4	PSH1	Directed	yes
DOT6	PSH1	Directed	no
NHP6B	PSH1	Directed	no
HMO1	PSH1	Directed	no
GAT1	PSH1	Directed	yes
MBF1	PSH1	Directed	no
NHP6A	PSH1	Directed	no
GCN4	SLM5	Directed	yes
DOT6	SLM5	Directed	no
MBF1	SLM5	Directed	no
HMRA1	SLM5	Directed	no
GCN4	VPS29	Directed	yes
DOT6	VPS29	Directed	no
SRD1	VPS29	Directed	no
DOT6	UBP8	Directed	no
MBF1	UBP8	Directed	no
HMRA1	UBP8	Directed	no
DOT6	YLR361C-A	Directed	no
HMRA1	YLR361C-A	Directed	no
GCN4	ZWF1	Directed	yes
DOT6	ZWF1	Directed	no
DOT6	YMR262W	Directed	no
DOT6	RAM1	Directed	no
MBF1	RAM1	Directed	no
SRD1	RAM1	Directed	no
DOT6	YML119W	Directed	no
MBF1	YML119W	Directed	no
SRD1	YML119W	Directed	no
GCN4	YLR152C	Directed	yes
SRD1	YLR152C	Directed	no
DOT6	PGA2	Directed	no
SRD1	PGA2	Directed	no
HMRA1	MCO32	Directed	no
HMO1	STE7	Directed	no
MBF1	STE7	Directed	no
SRD1	YHR022C	Directed	no
STP3	RFU1	Directed	no
STP3	RPF2	Directed	no
CUP9	RPF2	Directed	no
HMO1	MLH3	Directed	no
MBF1	MLH3	Directed	no
MBF1	GIT1	Directed	no
HMRA1	GIT1	Directed	no
DOT6	ILM1	Directed	no
MBF1	ILM1	Directed	no
HMRA1	ILM1	Directed	no
HMRA1	HYM1	Directed	no
HMO1	ERF2	Directed	no
GAT1	ERF2	Directed	no
MBF1	ERF2	Directed	no
HMO1	VPS36	Directed	no
GAT1	VPS36	Directed	no
MBF1	VPS36	Directed	no
DOT6	LST8	Directed	no
GCN4	UPS1	Directed	yes
DOT6	UPS1	Directed	no
HMRA1	UPS1	Directed	no
MBF1	MFG1	Directed	no
DOT6	SPB4	Directed	no
GAT1	SPB4	Directed	yes
MBF1	SPB4	Directed	no
STP3	SPB4	Directed	no
CUP9	SPB4	Directed	no
DOT6	PHO81	Directed	no
MBF1	PHO81	Directed	no
GCN4	MRPL1	Directed	yes
DOT6	MRPL1	Directed	no
MBF1	MRPL1	Directed	no
HMRA1	MRPL1	Directed	no
GCN4	GPT2	Directed	yes
HMRA1	GPT2	Directed	no
GCN4	YGL242C	Directed	yes
DOT6	YGL242C	Directed	no
HMO1	YGL242C	Directed	no
GAT1	YGL242C	Directed	no
MBF1	YGL242C	Directed	no
SRD1	YGL242C	Directed	no
GCN4	SOV1	Directed	yes
DOT6	SOV1	Directed	no
HMO1	SOV1	Directed	no
MBF1	SOV1	Directed	no
HMRA1	SOV1	Directed	no
NHP6A	SOV1	Directed	no
HMO1	RAD30	Directed	no
GAT1	RAD30	Directed	yes
MBF1	RAD30	Directed	no
DOT6	MAD2	Directed	no
DOT6	FRE3	Directed	no
MBF1	FRE3	Directed	no
SRD1	FRE3	Directed	no
GCN4	YDR003W-A	Directed	no
DOT6	YDR003W-A	Directed	no
HMO1	YDR003W-A	Directed	no
SRD1	YDR003W-A	Directed	no
HMRA1	YDR003W-A	Directed	no
MBF1	NVJ3	Directed	no
GCN4	PRP9	Directed	yes
DOT6	PRP9	Directed	no
NHP6B	PRP9	Directed	no
HMO1	PRP9	Directed	no
GAT1	PRP9	Directed	no
MBF1	PRP9	Directed	no
SRD1	PRP9	Directed	no
HMRA1	PRP9	Directed	no
NHP6A	PRP9	Directed	no
GCN4	RAD33	Directed	yes
DOT6	RAD33	Directed	no
HMO1	RAD33	Directed	no
MBF1	RAD33	Directed	no
SRD1	RAD33	Directed	no
HMRA1	RAD33	Directed	no
GCN4	FRE1	Directed	yes
DOT6	FRE1	Directed	no
HMO1	FRE1	Directed	no
MBF1	FRE1	Directed	no
NHP6A	FRE1	Directed	no
DOT6	ARI1	Directed	no
MBF1	ARI1	Directed	no
MBF1	TIM18	Directed	no
GCN4	IOC2	Directed	yes
DOT6	IOC2	Directed	no
MBF1	IOC2	Directed	no
DOT6	GEP3	Directed	no
NHP6B	GEP3	Directed	no
GAT1	GEP3	Directed	no
MBF1	GEP3	Directed	no
STP3	GEP3	Directed	no
NHP6A	GEP3	Directed	no
GCN4	CUS1	Directed	yes
DOT6	CUS1	Directed	no
HMO1	CUS1	Directed	no
GAT1	CUS1	Directed	no
MBF1	CUS1	Directed	no
NHP6A	CUS1	Directed	no
DOT6	PAC10	Directed	no
GCN4	MRPL49	Directed	yes
DOT6	MRPL49	Directed	no
MBF1	MRPL49	Directed	no
HMRA1	MRPL49	Directed	no
GCN4	CMG1	Directed	yes
DOT6	CMG1	Directed	no
HMO1	CMG1	Directed	no
MBF1	CMG1	Directed	no
HMRA1	CMG1	Directed	no
DOT6	PRM1	Directed	no
MBF1	PRM1	Directed	no
SRD1	PRM1	Directed	no
DOT6	YDR249C	Directed	no
MBF1	YDR249C	Directed	no
HMRA1	YDR249C	Directed	no
GCN4	GTO1	Directed	yes
MBF1	HFM1	Directed	no
DOT6	HAT1	Directed	no
HMO1	HAT1	Directed	no
MBF1	HAT1	Directed	no
HMRA1	HAT1	Directed	no
GCN4	RRI2	Directed	yes
HMO1	RRI2	Directed	no
MBF1	RRI2	Directed	no
HMRA1	RRI2	Directed	no
NHP6A	RRI2	Directed	no
DOT6	CPR7	Directed	no
GAT1	CPR7	Directed	yes
MBF1	CPR7	Directed	no
HMRA1	CPR7	Directed	no
MBF1	YAR028W	Directed	no
DOT6	GOT1	Directed	no
MBF1	GOT1	Directed	no
HMRA1	GOT1	Directed	no
GCN4	RPT3	Directed	yes
DOT6	RPT3	Directed	no
SRD1	RPT3	Directed	no
DOT6	YDR444W	Directed	no
GAT1	YDR444W	Directed	no
MBF1	YDR444W	Directed	no
HMO1	RMD5	Directed	no
MBF1	RMD5	Directed	no
DOT6	YGR164W	Directed	no
SRD1	YGR164W	Directed	no
GCN4	PPE1	Directed	yes
DOT6	PPE1	Directed	no
HMO1	PPE1	Directed	no
GAT1	PPE1	Directed	yes
MBF1	PPE1	Directed	no
SRD1	PPE1	Directed	no
HMRA1	PPE1	Directed	no
GAT1	UTP18	Directed	yes
STP3	UTP18	Directed	no
CUP9	UTP18	Directed	no
HMO1	SNX41	Directed	no
MBF1	SNX41	Directed	no
DOT6	LAS1	Directed	no
MBF1	LAS1	Directed	no
GCN4	AHP1	Directed	yes
DOT6	AHP1	Directed	no
DOT6	YGR079W	Directed	no
DOT6	YHR127W	Directed	yes
DOT6	CPR1	Directed	no
DOT6	YPR114W	Directed	no
HMO1	PEX5	Directed	no
MBF1	PEX5	Directed	no
DOT6	FRE7	Directed	no
MBF1	FRE7	Directed	no
STP3	MAK21	Directed	no
MBF1	CIN2	Directed	no
GCN4	SDD1	Directed	yes
DOT6	SDD1	Directed	no
HMO1	SDD1	Directed	no
MBF1	SDD1	Directed	no
HMRA1	SDD1	Directed	no
GCN4	AIM32	Directed	yes
DOT6	AIM32	Directed	no
MBF1	AIM32	Directed	no
HMRA1	AIM32	Directed	no
GAT1	SUA5	Directed	yes
MBF1	SUA5	Directed	no
DOT6	YGR039W	Directed	no
HMRA1	YGR039W	Directed	no
GCN4	AIM19	Directed	yes
HMRA1	AIM19	Directed	no
GCN4	MRPL8	Directed	yes
DOT6	MRPL8	Directed	no
MBF1	MRPL8	Directed	no
HMRA1	MRPL8	Directed	no
HMO1	YIL055C	Directed	no
GCN4	YNL122C	Directed	yes
DOT6	YNL122C	Directed	no
HAC1	YNL122C	Directed	no
MBF1	YNL122C	Directed	no
HAP5	YNL122C	Directed	no
HMRA1	YNL122C	Directed	no
DOT6	RAD16	Directed	no
SRD1	RAD16	Directed	no
MBF1	SMF3	Directed	no
GCN4	COA4	Directed	yes
DOT6	COA4	Directed	no
MBF1	COA4	Directed	no
SRD1	COA4	Directed	no
HMRA1	COA4	Directed	no
DOT6	SNF8	Directed	no
MBF1	SNF8	Directed	no
HMRA1	SNF8	Directed	no
GAT1	SPP41	Directed	yes
MBF1	SPP41	Directed	no
STP3	FAF1	Directed	no
GCN4	MRPS9	Directed	yes
DOT6	MRPS9	Directed	no
MBF1	MRPS9	Directed	no
HMRA1	MRPS9	Directed	no
GCN4	CTM1	Directed	yes
DOT6	CTM1	Directed	no
MBF1	CTM1	Directed	no
HMRA1	CTM1	Directed	no
DOT6	SNF6	Directed	no
SRD1	SNF6	Directed	no
MBF1	DSE1	Directed	no
HMRA1	DSE1	Directed	no
DOT6	YGR117C	Directed	no
MBF1	YGR117C	Directed	no
SRD1	YGR117C	Directed	no
HMRA1	YGR117C	Directed	no
DOT6	TYW3	Directed	no
MBF1	TYW3	Directed	no
SRD1	TYW3	Directed	no
DOT6	TOM6	Directed	no
HMRA1	TOM6	Directed	no
DOT6	RAM2	Directed	no
SRD1	RAM2	Directed	no
DOT6	KAP122	Directed	no
MBF1	KAP122	Directed	no
DOT6	SPG3	Directed	no
MBF1	SPG3	Directed	no
HMRA1	SPG3	Directed	no
DOT6	POA1	Directed	no
MBF1	RAD55	Directed	no
DOT6	NUT1	Directed	no
MBF1	NUT1	Directed	no
HMRA1	NUT1	Directed	no
DOT6	YEL077C	Directed	no
MBF1	YEL077C	Directed	no
SRD1	YEL077C	Directed	no
DOT6	PTI1	Directed	no
SRD1	PTI1	Directed	no
GCN4	HSH49	Directed	yes
DOT6	HSH49	Directed	no
HMO1	HSH49	Directed	no
GAT1	HSH49	Directed	yes
MBF1	HSH49	Directed	no
HMRA1	HSH49	Directed	no
NHP6A	HSH49	Directed	no
MBF1	YER034W	Directed	no
DOT6	MOB2	Directed	no
MBF1	MOB2	Directed	no
MBF1	FIR1	Directed	no
MBF1	YCR006C	Directed	no
DOT6	ROG1	Directed	no
DOT6	NIP100	Directed	no
MBF1	NIP100	Directed	no
HMRA1	NIP100	Directed	no
GCN4	RPN9	Directed	yes
DOT6	RPN9	Directed	no
SRD1	RPN9	Directed	no
GCN4	SPC105	Directed	yes
DOT6	SPC105	Directed	no
SRD1	SPC105	Directed	no
GCN4	AVO1	Directed	yes
DOT6	AVO1	Directed	no
NHP6B	AVO1	Directed	no
HMO1	AVO1	Directed	no
GAT1	AVO1	Directed	no
MBF1	AVO1	Directed	no
SRD1	AVO1	Directed	no
NHP6A	AVO1	Directed	no
MBF1	ALG6	Directed	no
HMRA1	ALG6	Directed	no
GCN4	DSS1	Directed	yes
DOT6	DSS1	Directed	no
HMO1	DSS1	Directed	no
MBF1	DSS1	Directed	no
HMRA1	DSS1	Directed	no
NHP6A	DSS1	Directed	no
HMO1	YDR306C	Directed	no
MBF1	YDR306C	Directed	no
HMRA1	YDR306C	Directed	no
DOT6	YHR078W	Directed	no
MBF1	YHR078W	Directed	no
HMRA1	YHR078W	Directed	no
DOT6	YBR259W	Directed	no
NHP6B	YBR259W	Directed	no
HMO1	YBR259W	Directed	no
MBF1	YBR259W	Directed	no
HMRA1	YBR259W	Directed	no
NHP6A	YBR259W	Directed	no
GCN4	MRPS16	Directed	yes
DOT6	MRPS16	Directed	no
HAC1	MRPS16	Directed	no
MBF1	MRPS16	Directed	no
HAP5	MRPS16	Directed	no
HMRA1	MRPS16	Directed	no
GCN4	MGT1	Directed	yes
DOT6	MGT1	Directed	no
HMO1	MGT1	Directed	no
GAT1	MGT1	Directed	no
MBF1	MGT1	Directed	no
SRD1	MGT1	Directed	no
HMRA1	MGT1	Directed	no
NHP6A	MGT1	Directed	no
GCN4	YDR042C	Directed	yes
DOT6	YDR042C	Directed	no
SRD1	YDR042C	Directed	no
HMRA1	YDR042C	Directed	no
MBF1	ENT4	Directed	no
DOT6	RRP42	Directed	no
HMRA1	COA2	Directed	no
HMRA1	MIX14	Directed	no
MBF1	YBL055C	Directed	no
DOT6	UBA4	Directed	no
HMRA1	CLD1	Directed	no
DOT6	KIN3	Directed	yes
GAT1	KIN3	Directed	yes
MBF1	KIN3	Directed	no
DOT6	TYR1	Directed	yes
MBF1	TYR1	Directed	no
HMRA1	TYR1	Directed	no
GCN4	SLY1	Directed	yes
DOT6	SLY1	Directed	no
MBF1	SLY1	Directed	no
SRD1	SLY1	Directed	no
HMRA1	SLY1	Directed	no
GCN4	RAD28	Directed	yes
DOT6	RAD28	Directed	no
HMO1	RAD28	Directed	no
GAT1	RAD28	Directed	no
MBF1	RAD28	Directed	no
HMRA1	RAD28	Directed	no
NHP6A	RAD28	Directed	no
MBF1	JLP1	Directed	no
DOT6	RPT2	Directed	no
SRD1	RPT2	Directed	no
GCN4	FIS1	Directed	yes
DOT6	FIS1	Directed	no
SRD1	FIS1	Directed	no
GCN4	PEX17	Directed	yes
DOT6	PEX17	Directed	no
HMO1	PEX17	Directed	no
SRD1	PEX17	Directed	no
HMRA1	PEX17	Directed	no
GAT1	RRG7	Directed	no
MBF1	RRG7	Directed	no
HMRA1	RRG7	Directed	no
DOT6	GPN3	Directed	no
GCN4	DSC2	Directed	yes
DOT6	URH1	Directed	no
GCN4	SPC29	Directed	yes
DOT6	SPC29	Directed	no
HMRA1	YOP1	Directed	no
DOT6	YBR209W	Directed	no
GCN4	MRPL27	Directed	yes
DOT6	MRPL27	Directed	no
HAC1	MRPL27	Directed	no
MBF1	MRPL27	Directed	no
HMRA1	MRPL27	Directed	no
SRD1	YIP4	Directed	no
DOT6	YPL245W	Directed	no
SRD1	EGH1	Directed	no
MBF1	THI73	Directed	no
DOT6	MDE1	Directed	no
SRD1	MDE1	Directed	no
HMRA1	MDE1	Directed	no
DOT6	GLR1	Directed	no
MBF1	AUR1	Directed	no
DOT6	NUP49	Directed	no
SRD1	NUP49	Directed	no
SRD1	TIR4	Directed	no
GCN4	AIM22	Directed	yes
DOT6	AIM22	Directed	no
HMO1	AIM22	Directed	no
MBF1	AIM22	Directed	no
HMRA1	AIM22	Directed	no
MBF1	BUD17	Directed	no
GCN4	MRX7	Directed	yes
DOT6	MRX7	Directed	no
HMO1	MRX7	Directed	no
MBF1	MRX7	Directed	no
HMRA1	MRX7	Directed	no
ENV11	MRX7	Directed	no
NHP6A	MRX7	Directed	no
GCN4	GPI1	Directed	yes
DOT6	GPI1	Directed	no
HMO1	GPI1	Directed	no
MBF1	GPI1	Directed	no
HMRA1	GPI1	Directed	no
ENV11	GPI1	Directed	no
NHP6A	GPI1	Directed	no
GCN4	NUT2	Directed	yes
MBF1	NUT2	Directed	no
STP3	NMD3	Directed	no
MBF1	ECM9	Directed	no
HMRA1	ECM9	Directed	no
GCN4	MLH1	Directed	yes
DOT6	MLH1	Directed	no
NHP6B	MLH1	Directed	no
HMO1	MLH1	Directed	no
GAT1	MLH1	Directed	no
MBF1	MLH1	Directed	no
HMRA1	MLH1	Directed	no
NHP6A	MLH1	Directed	no
DOT6	EFM5	Directed	no
MBF1	EFM5	Directed	no
HMRA1	EFM5	Directed	no
GCN4	BUD13	Directed	yes
DOT6	BUD13	Directed	no
HMO1	BUD13	Directed	no
GAT1	BUD13	Directed	no
MBF1	BUD13	Directed	no
SRD1	BUD13	Directed	no
HMRA1	BUD13	Directed	no
NHP6A	BUD13	Directed	no
MBF1	SPE4	Directed	no
MBF1	IRC4	Directed	no
SRD1	IRC4	Directed	no
DOT6	SWT21	Directed	no
NHP6B	SWT21	Directed	no
HMO1	SWT21	Directed	no
MBF1	SWT21	Directed	no
NHP6A	SWT21	Directed	no
STP3	NRP1	Directed	no
DOT6	GIM5	Directed	no
GCN4	SWA2	Directed	yes
DOT6	SWA2	Directed	no
MBF1	SWA2	Directed	no
SRD1	SWA2	Directed	no
DOT6	BER1	Directed	no
MBF1	BER1	Directed	no
HMRA1	BER1	Directed	no
DOT6	YOL159C-A	Directed	no
MBF1	YOL159C-A	Directed	no
HMRA1	YOL159C-A	Directed	no
DOT6	TAD1	Directed	no
GAT1	TAD1	Directed	no
MBF1	TAD1	Directed	no
SRD1	TAD1	Directed	no
HMO1	URN1	Directed	no
MBF1	URN1	Directed	no
NHP6A	URN1	Directed	no
DOT6	ULP1	Directed	no
MBF1	ULP1	Directed	no
HMRA1	ULP1	Directed	no
MBF1	PRP38	Directed	no
HMRA1	PRP38	Directed	no
GCN4	RUP1	Directed	yes
DOT6	RUP1	Directed	no
HMO1	RUP1	Directed	no
GAT1	RUP1	Directed	yes
MBF1	RUP1	Directed	no
SRD1	RUP1	Directed	no
NHP6A	RUP1	Directed	no
DOT6	SKI6	Directed	no
HMO1	YGR266W	Directed	no
MBF1	YGR266W	Directed	no
GCN4	MSH5	Directed	yes
DOT6	MSH5	Directed	no
HMO1	MSH5	Directed	no
GAT1	MSH5	Directed	yes
MBF1	MSH5	Directed	no
SRD1	MSH5	Directed	no
HMRA1	MSH5	Directed	no
NHP6A	MSH5	Directed	no
MBF1	TVP38	Directed	no
HMRA1	TVP38	Directed	no
DOT6	ADE8	Directed	no
MBF1	ADE8	Directed	no
SRD1	ADE8	Directed	no
MBF1	AVT7	Directed	no
DOT6	ZRT2	Directed	no
MBF1	ZRT2	Directed	no
MBF1	AVT2	Directed	no
HMRA1	AVT2	Directed	no
DOT6	TPO5	Directed	no
MBF1	TPO5	Directed	no
HMRA1	TPO5	Directed	no
GCN4	YEL1	Directed	yes
DOT6	YEL1	Directed	no
NHP6B	YEL1	Directed	no
HMO1	YEL1	Directed	no
GAT1	YEL1	Directed	no
MBF1	YEL1	Directed	no
SRD1	YEL1	Directed	no
HMRA1	YEL1	Directed	no
NHP6A	YEL1	Directed	no
GCN4	MRX14	Directed	yes
DOT6	MRX14	Directed	no
MBF1	MRX14	Directed	no
HMRA1	MRX14	Directed	no
STP3	IMP4	Directed	no
DOT6	AQY2	Directed	no
STP3	FYV7	Directed	no
STP3	EMW1	Directed	no
CUP9	EMW1	Directed	no
GCN4	ZIP2	Directed	yes
DOT6	ZIP2	Directed	no
HMO1	ZIP2	Directed	no
MBF1	ZIP2	Directed	no
HMRA1	ZIP2	Directed	no
NHP6A	ZIP2	Directed	no
GCN4	MCM22	Directed	yes
DOT6	MCM22	Directed	no
NHP6B	MCM22	Directed	no
HMO1	MCM22	Directed	no
GAT1	MCM22	Directed	yes
MBF1	MCM22	Directed	no
SRD1	MCM22	Directed	no
HMRA1	MCM22	Directed	no
NHP6A	MCM22	Directed	no
GCN4	OMS1	Directed	yes
DOT6	OMS1	Directed	no
HMO1	OMS1	Directed	no
HAC1	OMS1	Directed	no
GAT1	OMS1	Directed	no
MBF1	OMS1	Directed	no
HMRA1	OMS1	Directed	no
GCN4	NSE5	Directed	yes
DOT6	NSE5	Directed	no
NHP6B	NSE5	Directed	no
HMO1	NSE5	Directed	no
GAT1	NSE5	Directed	yes
MBF1	NSE5	Directed	no
HMRA1	NSE5	Directed	no
NHP6A	NSE5	Directed	no
DOT6	YPL205C	Directed	no
HMRA1	YPL205C	Directed	no
DOT6	IMP2'	Directed	no
SRD1	IMP2'	Directed	no
GCN4	BUD2	Directed	yes
DOT6	BUD2	Directed	no
NHP6B	BUD2	Directed	no
HMO1	BUD2	Directed	no
GAT1	BUD2	Directed	no
MBF1	BUD2	Directed	no
SRD1	BUD2	Directed	no
HMRA1	BUD2	Directed	no
ENV11	BUD2	Directed	no
NHP6A	BUD2	Directed	no
SRD1	HUG1	Directed	no
GCN4	SWC5	Directed	yes
DOT6	SWC5	Directed	no
SRD1	SWC5	Directed	no
DOT6	TEN1	Directed	no
HMRA1	TEN1	Directed	no
GCN4	MRPL38	Directed	yes
DOT6	MRPL38	Directed	no
MBF1	MRPL38	Directed	no
HMRA1	MRPL38	Directed	no
DOT6	HCH1	Directed	no
DOT6	FPR2	Directed	no
HMRA1	FPR2	Directed	no
DOT6	SFI1	Directed	no
GAT1	SFI1	Directed	yes
MBF1	SFI1	Directed	no
SRD1	SFI1	Directed	no
DOT6	RIB1	Directed	no
SRD1	RIB1	Directed	no
MBF1	YCL001W-A	Directed	no
HMRA1	YCL001W-A	Directed	no
GCN4	MTC3	Directed	yes
DOT6	MTC3	Directed	no
MBF1	MTC3	Directed	no
HMRA1	MTC3	Directed	no
DOT6	ASG7	Directed	no
SRD1	ASG7	Directed	no
GCN4	CCM1	Directed	yes
DOT6	CCM1	Directed	no
NHP6B	CCM1	Directed	no
HMO1	CCM1	Directed	no
GAT1	CCM1	Directed	yes
MBF1	CCM1	Directed	no
HMRA1	CCM1	Directed	no
NHP6A	CCM1	Directed	no
GCN4	MSS1	Directed	yes
DOT6	MSS1	Directed	yes
HMO1	MSS1	Directed	no
MBF1	MSS1	Directed	no
HMRA1	MSS1	Directed	no
DOT6	ZTA1	Directed	no
SRD1	LYS5	Directed	no
GCN4	KRE28	Directed	yes
DOT6	KRE28	Directed	no
HMO1	KRE28	Directed	no
MBF1	KRE28	Directed	no
HMRA1	KRE28	Directed	no
MBF1	ZIP1	Directed	no
DOT6	GPN2	Directed	no
GAT1	GPN2	Directed	yes
MBF1	GPN2	Directed	no
HMO1	SEC10	Directed	no
MBF1	SEC10	Directed	no
HMRA1	SEC10	Directed	no
DOT6	YEL009C-A	Directed	no
MBF1	YEL009C-A	Directed	no
MBF1	SGO1	Directed	no
DOT6	WIP1	Directed	no
MBF1	WIP1	Directed	no
SRD1	WIP1	Directed	no
HMRA1	WIP1	Directed	no
GCN4	RSM24	Directed	yes
DOT6	RSM24	Directed	no
MBF1	RSM24	Directed	no
HMRA1	RSM24	Directed	no
MBF1	ATG38	Directed	no
HMRA1	CMC4	Directed	no
DOT6	YAR029W	Directed	no
SRD1	YAR029W	Directed	no
MBF1	HIM1	Directed	no
DOT6	LSG1	Directed	no
GAT1	LSG1	Directed	yes
MBF1	LSG1	Directed	no
STP3	LSG1	Directed	no
DOT6	CTS2	Directed	no
HMO1	CTS2	Directed	no
MBF1	CTS2	Directed	no
HMRA1	CTS2	Directed	no
GCN4	ESC1	Directed	yes
DOT6	ESC1	Directed	no
HMO1	ESC1	Directed	no
MBF1	ESC1	Directed	no
HMRA1	ESC1	Directed	no
NHP6A	ESC1	Directed	no
GCN4	YHR050W-A	Directed	no
DOT6	YHR050W-A	Directed	no
MBF1	YHR050W-A	Directed	no
HMRA1	YHR050W-A	Directed	no
GCN4	KIP2	Directed	yes
DOT6	KIP2	Directed	no
NHP6B	KIP2	Directed	no
HMO1	KIP2	Directed	no
GAT1	KIP2	Directed	no
MBF1	KIP2	Directed	no
NHP6A	KIP2	Directed	no
NHP6B	PIN2	Directed	no
MBF1	PIN2	Directed	no
GCN4	SFC1	Directed	yes
DOT6	SFC1	Directed	no
DOT6	DFR1	Directed	no
GCN4	MRPL17	Directed	yes
DOT6	MRPL17	Directed	no
MBF1	MRPL17	Directed	no
HMRA1	MRPL17	Directed	no
GAT1	UTP15	Directed	yes
STP3	UTP15	Directed	no
CUP9	UTP15	Directed	no
DOT6	YPL108W	Directed	no
MBF1	YPL108W	Directed	no
NHP6A	YPL108W	Directed	no
DOT6	CWC21	Directed	no
HMO1	CWC21	Directed	no
MBF1	CWC21	Directed	no
SRD1	CWC21	Directed	no
HMRA1	CWC21	Directed	no
DOT6	RRP46	Directed	no
MBF1	RRP46	Directed	no
DOT6	ATM1	Directed	no
MBF1	ATM1	Directed	no
GCN4	YBR062C	Directed	yes
DOT6	YBR062C	Directed	no
SRD1	YBR062C	Directed	no
GCN4	SRN2	Directed	yes
DOT6	SRN2	Directed	no
HMO1	SRN2	Directed	no
GAT1	SRN2	Directed	no
MBF1	SRN2	Directed	no
SRD1	SRN2	Directed	no
HMRA1	SRN2	Directed	no
NHP6A	SRN2	Directed	no
HMRA1	HXT2	Directed	no
MBF1	MDJ2	Directed	no
DOT6	RTS2	Directed	no
MBF1	RTS2	Directed	no
NHP6A	RTS2	Directed	no
DOT6	ARR3	Directed	no
MBF1	SAS2	Directed	no
GCN4	GPI12	Directed	yes
DOT6	GPI12	Directed	no
HMO1	GPI12	Directed	no
MBF1	GPI12	Directed	no
HMRA1	GPI12	Directed	no
DOT6	MCM16	Directed	no
HMO1	MCM16	Directed	no
GAT1	MCM16	Directed	no
MBF1	MCM16	Directed	no
SRD1	MCM16	Directed	no
HMRA1	MCM16	Directed	no
NHP6A	MCM16	Directed	no
DOT6	YNL193W	Directed	no
SRD1	YNL193W	Directed	no
DOT6	RNH1	Directed	no
MBF1	RNH1	Directed	no
SRD1	RNH1	Directed	no
HMRA1	RNH1	Directed	no
GCN4	YKR011C	Directed	yes
DOT6	YKR011C	Directed	no
SRD1	YKR011C	Directed	no
GCN4	RSM22	Directed	yes
DOT6	RSM22	Directed	no
NHP6B	RSM22	Directed	no
HMO1	RSM22	Directed	no
GAT1	RSM22	Directed	no
MBF1	RSM22	Directed	no
SRD1	RSM22	Directed	no
HMRA1	RSM22	Directed	no
STP3	RSM22	Directed	no
NHP6A	RSM22	Directed	no
DOT6	BCD1	Directed	no
DOT6	YLR287C	Directed	no
MBF1	YLR287C	Directed	no
MBF1	EGT2	Directed	no
DOT6	PGU1	Directed	no
HMO1	PGU1	Directed	no
MBF1	PGU1	Directed	no
SRD1	PGU1	Directed	no
MBF1	GPC1	Directed	no
MBF1	TRM2	Directed	no
DOT6	CSM1	Directed	no
DOT6	MTW1	Directed	no
GAT1	MTW1	Directed	yes
MBF1	MTW1	Directed	no
SRD1	MTW1	Directed	no
DOT6	YIL152W	Directed	no
HMO1	YIL152W	Directed	no
MBF1	YIL152W	Directed	no
GCN4	YNL115C	Directed	yes
DOT6	YNL115C	Directed	no
HMO1	YNL115C	Directed	no
GAT1	YNL115C	Directed	yes
SRD1	YNL115C	Directed	no
HMRA1	YNL115C	Directed	no
GCN4	COQ5	Directed	yes
DOT6	COQ5	Directed	no
MBF1	COQ5	Directed	no
HMRA1	COQ5	Directed	no
GCN4	SRP21	Directed	yes
DOT6	SRP21	Directed	no
MBF1	SRP21	Directed	no
HMRA1	SRP21	Directed	no
DOT6	YGR045C	Directed	no
HMRA1	YGR045C	Directed	no
SRD1	YER186C	Directed	no
DOT6	YFL040W	Directed	no
STP3	RPC19	Directed	no
CUP9	RPC19	Directed	no
HMO1	CRC1	Directed	no
MBF1	CRC1	Directed	no
GCN4	YOR292C	Directed	yes
HMO1	YOR292C	Directed	no
HMRA1	YOR292C	Directed	no
DOT6	YNR065C	Directed	no
GAT1	YNR065C	Directed	no
MBF1	YNR065C	Directed	no
SRD1	YNR065C	Directed	no
HMRA1	YNR065C	Directed	no
GCN4	MPD2	Directed	yes
DOT6	MPD2	Directed	no
SRD1	MPD2	Directed	no
HMRA1	MPD2	Directed	no
DOT6	HSK3	Directed	no
MBF1	HSK3	Directed	no
HMO1	ALR2	Directed	no
GAT1	ALR2	Directed	yes
MBF1	ALR2	Directed	no
SRD1	ALR2	Directed	no
MBF1	TRM12	Directed	no
HMO1	YML020W	Directed	no
MBF1	YML020W	Directed	no
DOT6	ADE4	Directed	no
MBF1	ADE4	Directed	no
GCN4	MRP21	Directed	yes
DOT6	MRP21	Directed	no
MBF1	MRP21	Directed	no
HMRA1	MRP21	Directed	no
STP3	MRT4	Directed	no
CUP9	MRT4	Directed	yes
GCN4	ATP12	Directed	yes
DOT6	ATP12	Directed	no
MBF1	ATP12	Directed	no
HMRA1	ATP12	Directed	no
DOT6	SWM1	Directed	no
SRD1	SWM1	Directed	no
STP3	RRP5	Directed	no
CUP9	RRP5	Directed	no
GCN4	RSM19	Directed	yes
DOT6	RSM19	Directed	no
MBF1	RSM19	Directed	no
SRD1	RSM19	Directed	no
HMRA1	RSM19	Directed	no
DOT6	SNF5	Directed	no
GAT1	SNF5	Directed	yes
MBF1	SNF5	Directed	no
SRD1	SNF5	Directed	no
NHP6A	SNF5	Directed	no
GCN4	RKM2	Directed	yes
DOT6	RKM2	Directed	no
NHP6B	RKM2	Directed	no
HMO1	RKM2	Directed	no
GAT1	RKM2	Directed	no
MBF1	RKM2	Directed	no
HMRA1	RKM2	Directed	no
STP3	RKM2	Directed	no
NHP6A	RKM2	Directed	no
GCN4	RIO1	Directed	yes
DOT6	RIO1	Directed	no
HMO1	RIO1	Directed	no
MBF1	RIO1	Directed	no
HMRA1	RIO1	Directed	no
NHP6A	RIO1	Directed	no
GCN4	ULA1	Directed	yes
DOT6	ULA1	Directed	no
SRD1	ULA1	Directed	no
HMRA1	ULA1	Directed	no
DOT6	NPY1	Directed	no
SRD1	NPY1	Directed	no
MBF1	YJR011C	Directed	no
HMRA1	YJR011C	Directed	no
HMO1	ATG4	Directed	no
MBF1	ATG4	Directed	no
DOT6	PBA1	Directed	no
DOT6	GAB1	Directed	no
MBF1	GAB1	Directed	no
HMRA1	GAB1	Directed	no
DOT6	GCD1	Directed	no
DOT6	HIR3	Directed	no
GAT1	HIR3	Directed	no
MBF1	HIR3	Directed	no
HMRA1	HIR3	Directed	no
DOT6	PET18	Directed	no
SRD1	PET18	Directed	no
HMO1	POS5	Directed	no
MBF1	POS5	Directed	no
MBF1	GAL7	Directed	no
DOT6	CFD1	Directed	no
SRD1	CFD1	Directed	no
GCN4	ENV7	Directed	yes
NHP6B	ENV7	Directed	no
HMO1	ENV7	Directed	no
GAT1	ENV7	Directed	no
MBF1	ENV7	Directed	no
NHP6A	ENV7	Directed	no
DOT6	DBP7	Directed	no
UGA3	HOM2	Directed	no
STP2	HOM2	Directed	no
DOT6	YLR146W-A	Directed	no
GAT1	YLR146W-A	Directed	no
MBF1	YLR146W-A	Directed	no
HMRA1	YLR146W-A	Directed	no
STP3	YLR146W-A	Directed	no
GCN4	MRPL32	Directed	yes
DOT6	MRPL32	Directed	no
HAC1	MRPL32	Directed	no
MBF1	MRPL32	Directed	no
HAP5	MRPL32	Directed	no
HMRA1	MRPL32	Directed	no
STP3	RPC40	Directed	no
JJJ1	RPC40	Directed	no
CUP9	RPC40	Directed	no
GCN4	HSV2	Directed	yes
DOT6	HSV2	Directed	no
SRD1	HSV2	Directed	no
DOT6	GCG1	Directed	no
SRD1	GCG1	Directed	no
GCN4	YLR030W	Directed	yes
HMO1	YLR030W	Directed	no
MBF1	YLR030W	Directed	no
DOT6	CTF18	Directed	no
MBF1	CTF18	Directed	no
DOT6	MLO50	Directed	yes
MBF1	MLO50	Directed	no
MBF1	LDO45	Directed	no
GCN4	YTH1	Directed	yes
DOT6	YTH1	Directed	no
MBF1	YTH1	Directed	no
SRD1	YTH1	Directed	no
HMRA1	YTH1	Directed	no
DOT6	IKI1	Directed	no
GAT1	IKI1	Directed	yes
MBF1	IKI1	Directed	no
NHP6A	IKI1	Directed	no
DOT6	YDL218W	Directed	no
MBF1	YKR015C	Directed	no
DOT6	DPB2	Directed	no
NHP6B	DPB2	Directed	no
GAT1	DPB2	Directed	yes
MBF1	DPB2	Directed	no
SRD1	DPB2	Directed	no
GCN4	AIM41	Directed	yes
HMRA1	AIM41	Directed	no
DOT6	FRE2	Directed	no
SRD1	FRE2	Directed	no
DOT6	IPI1	Directed	no
GAT1	IPI1	Directed	yes
MBF1	IPI1	Directed	no
STP3	IPI1	Directed	no
CUP9	IPI1	Directed	no
DOT6	YHR130C	Directed	no
HMO1	YHR130C	Directed	no
GAT1	YHR130C	Directed	no
MBF1	YHR130C	Directed	no
SRD1	YHR130C	Directed	no
HMRA1	YHR130C	Directed	no
HMRA1	UIP4	Directed	no
STP3	MRD1	Directed	no
DOT6	IDI1	Directed	no
GAT1	IDI1	Directed	no
MBF1	IDI1	Directed	no
DOT6	STO1	Directed	no
MBF1	STO1	Directed	no
HMRA1	STO1	Directed	no
HMO1	YOR389W	Directed	no
MBF1	YOR389W	Directed	no
DOT6	FCY22	Directed	no
SRD1	FCY22	Directed	no
DOT6	YNG1	Directed	no
HMO1	YNG1	Directed	no
MBF1	YNG1	Directed	no
HMRA1	YNG1	Directed	no
GCN4	UBP2	Directed	yes
DOT6	UBP2	Directed	no
HMO1	UBP2	Directed	no
GAT1	UBP2	Directed	no
MBF1	UBP2	Directed	no
SRD1	UBP2	Directed	no
HMRA1	UBP2	Directed	no
GCN4	PRE6	Directed	yes
DOT6	PRE6	Directed	no
SRD1	PRE6	Directed	no
HMO1	GDH2	Directed	no
MBF1	GDH2	Directed	no
HMRA1	GDH2	Directed	no
DOT6	YNR029C	Directed	no
SRD1	YNR029C	Directed	no
DOT6	PDS5	Directed	no
GAT1	PDS5	Directed	yes
MBF1	PDS5	Directed	no
GCN4	SHG1	Directed	yes
DOT6	SHG1	Directed	no
NHP6B	SHG1	Directed	no
HMO1	SHG1	Directed	no
GAT1	SHG1	Directed	no
MBF1	SHG1	Directed	no
SRD1	SHG1	Directed	no
HMRA1	SHG1	Directed	no
NHP6A	SHG1	Directed	no
HMO1	AMS1	Directed	no
HMRA1	AMS1	Directed	no
GCN4	SEC8	Directed	yes
DOT6	SEC8	Directed	no
HMO1	SEC8	Directed	no
MBF1	SEC8	Directed	no
HMRA1	SEC8	Directed	no
DOT6	UTP30	Directed	no
GAT1	UTP30	Directed	yes
MBF1	UTP30	Directed	no
STP3	UTP30	Directed	no
DOT6	BCK1	Directed	no
MBF1	BCK1	Directed	no
GCN4	UBX4	Directed	yes
DOT6	UBX4	Directed	no
SRD1	UBX4	Directed	no
DOT6	ORC3	Directed	no
GAT1	ORC3	Directed	no
MBF1	ORC3	Directed	no
HMRA1	ORC3	Directed	no
DOT6	NTO1	Directed	no
NHP6B	NTO1	Directed	no
HMO1	NTO1	Directed	no
GAT1	NTO1	Directed	no
MBF1	NTO1	Directed	no
HMRA1	NTO1	Directed	no
NHP6A	NTO1	Directed	no
GCN4	RAD10	Directed	yes
DOT6	RAD10	Directed	no
HMO1	RAD10	Directed	no
MBF1	RAD10	Directed	no
HMRA1	RAD10	Directed	no
NHP6A	RAD10	Directed	no
GCN4	YMR160W	Directed	yes
DOT6	YMR160W	Directed	no
HMO1	YMR160W	Directed	no
MBF1	YMR160W	Directed	no
HMRA1	YMR160W	Directed	no
DOT6	PRE2	Directed	no
SRD1	PRE2	Directed	no
SRD1	ALE1	Directed	no
HMRA1	COX8	Directed	no
DOT6	RPA14	Directed	no
MBF1	YDL057W	Directed	no
SRD1	YDL057W	Directed	no
GCN4	CMC1	Directed	yes
DOT6	CMC1	Directed	no
HAC1	CMC1	Directed	no
MBF1	CMC1	Directed	no
HMRA1	CMC1	Directed	no
HMRA1	YSA1	Directed	no
HMO1	PEX13	Directed	no
MBF1	PEX13	Directed	no
GCN4	UBS1	Directed	yes
DOT6	UBS1	Directed	no
MBF1	UBS1	Directed	no
SRD1	UBS1	Directed	no
STP3	UTP14	Directed	no
CUP9	UTP14	Directed	yes
GAT1	RRM3	Directed	no
MBF1	RRM3	Directed	no
SRD1	PAU3	Directed	no
GCN4	YPD1	Directed	yes
DOT6	YPD1	Directed	no
NHP6B	YPD1	Directed	no
HMO1	YPD1	Directed	no
GAT1	YPD1	Directed	no
MBF1	YPD1	Directed	no
SRD1	YPD1	Directed	no
HMRA1	YPD1	Directed	no
NHP6A	YPD1	Directed	no
DOT6	RKM5	Directed	no
MBF1	RKM5	Directed	no
SRD1	RKM5	Directed	no
GCN4	DET1	Directed	yes
DOT6	DET1	Directed	no
HMO1	DET1	Directed	no
GAT1	DET1	Directed	no
MBF1	DET1	Directed	no
SRD1	DET1	Directed	no
HMRA1	DET1	Directed	no
GCN4	RGP1	Directed	yes
DOT6	RGP1	Directed	no
NHP6B	RGP1	Directed	no
HMO1	RGP1	Directed	no
GAT1	RGP1	Directed	no
MBF1	RGP1	Directed	no
SRD1	RGP1	Directed	no
HMRA1	RGP1	Directed	no
NHP6A	RGP1	Directed	no
DOT6	SDA1	Directed	no
STP3	SDA1	Directed	no
HMO1	YJL132W	Directed	no
MBF1	YJL132W	Directed	no
GCN4	MRP49	Directed	yes
DOT6	MRP49	Directed	no
MBF1	MRP49	Directed	no
HMRA1	MRP49	Directed	no
GCN4	PSO2	Directed	yes
DOT6	PSO2	Directed	no
NHP6B	PSO2	Directed	no
HMO1	PSO2	Directed	no
GAT1	PSO2	Directed	no
MBF1	PSO2	Directed	no
HMRA1	PSO2	Directed	no
NHP6A	PSO2	Directed	no
GCN4	ACF2	Directed	yes
SRD1	ACF2	Directed	no
GCN4	YBL010C	Directed	yes
DOT6	YBL010C	Directed	no
NHP6B	YBL010C	Directed	no
HMO1	YBL010C	Directed	no
GAT1	YBL010C	Directed	no
MBF1	YBL010C	Directed	no
SRD1	YBL010C	Directed	no
HMRA1	YBL010C	Directed	no
NHP6A	YBL010C	Directed	no
NHP6B	YNR066C	Directed	no
HMO1	YNR066C	Directed	no
MBF1	YNR066C	Directed	no
MBF1	SAD1	Directed	no
HMRA1	SAD1	Directed	no
HMO1	YNL165W	Directed	no
MBF1	YNL165W	Directed	no
STP3	PWP1	Directed	no
CUP9	PWP1	Directed	no
HMRA1	COX7	Directed	no
MBF1	SCY1	Directed	no
STP3	NOP4	Directed	no
GCN4	MGP12	Directed	yes
DOT6	MGP12	Directed	no
HMO1	MGP12	Directed	no
MBF1	MGP12	Directed	no
SRD1	MGP12	Directed	no
HMRA1	MGP12	Directed	no
DOT6	SMC6	Directed	no
GAT1	SMC6	Directed	no
MBF1	SMC6	Directed	no
SRD1	SMC6	Directed	no
STP3	NEW1	Directed	no
JJJ1	NEW1	Directed	no
CUP9	NEW1	Directed	no
DOT6	LTE1	Directed	no
GAT1	LTE1	Directed	no
MBF1	LTE1	Directed	no
NHP6A	LTE1	Directed	no
STP3	UTP11	Directed	no
GCN4	DPI35	Directed	yes
DOT6	DPI35	Directed	no
MBF1	DPI35	Directed	no
SRD1	DPI35	Directed	no
HMRA1	DPI35	Directed	no
DOT6	MRX12	Directed	yes
MBF1	MRX12	Directed	no
HMRA1	MRX12	Directed	no
GCN4	MSS116	Directed	yes
DOT6	MSS116	Directed	no
MBF1	MSS116	Directed	no
HMRA1	MSS116	Directed	no
GCN4	CWC24	Directed	yes
DOT6	CWC24	Directed	no
NHP6B	CWC24	Directed	no
HMO1	CWC24	Directed	no
GAT1	CWC24	Directed	no
MBF1	CWC24	Directed	no
HMRA1	CWC24	Directed	no
STP3	CWC24	Directed	no
NHP6A	CWC24	Directed	no
GCN4	MRPL10	Directed	yes
DOT6	MRPL10	Directed	no
MBF1	MRPL10	Directed	no
HMRA1	MRPL10	Directed	no
HMO1	YDL206W	Directed	no
MBF1	YDL206W	Directed	no
HMRA1	YDL206W	Directed	no
GCN4	MRP8	Directed	yes
HMO1	MRP8	Directed	no
SRD1	MRP8	Directed	no
HMRA1	MRP8	Directed	no
DOT6	PEP1	Directed	no
HMO1	PEP1	Directed	no
GAT1	PEP1	Directed	no
MBF1	PEP1	Directed	no
SRD1	PEP1	Directed	no
HMRA1	PEP1	Directed	no
GCN4	MRPL39	Directed	yes
DOT6	MRPL39	Directed	no
HAC1	MRPL39	Directed	no
MBF1	MRPL39	Directed	no
HAP5	MRPL39	Directed	no
HMRA1	MRPL39	Directed	no
GCN4	RDL1	Directed	yes
DOT6	RDL1	Directed	no
HMO1	RDL1	Directed	no
SRD1	RDL1	Directed	no
HMO1	DPC25	Directed	no
MBF1	DPC25	Directed	no
DOT6	DBP6	Directed	no
GAT1	DBP6	Directed	yes
MBF1	DBP6	Directed	no
STP3	DBP6	Directed	no
GCN4	ATG34	Directed	yes
HMO1	ATG34	Directed	no
MBF1	ATG34	Directed	no
SRD1	ATG34	Directed	no
HMRA1	ATG34	Directed	no
DOT6	YLR285C-A	Directed	no
HMRA1	YLR285C-A	Directed	no
GCN4	COX20	Directed	yes
DOT6	COX20	Directed	no
HMRA1	COX20	Directed	no
DOT6	RNH201	Directed	no
GCN4	PRE1	Directed	yes
DOT6	PRE1	Directed	no
SRD1	PRE1	Directed	no
GCN4	IMG1	Directed	yes
DOT6	IMG1	Directed	no
HMRA1	IMG1	Directed	no
HMO1	YGR237C	Directed	no
MBF1	YGR237C	Directed	no
GCN4	FRE8	Directed	yes
NHP6B	FRE8	Directed	no
HMO1	FRE8	Directed	no
MBF1	FRE8	Directed	no
NHP6A	FRE8	Directed	no
GCN4	MTQ1	Directed	yes
DOT6	MTQ1	Directed	no
SRD1	MTQ1	Directed	no
DOT6	SCP1	Directed	yes
HMO1	SCP1	Directed	no
GAT1	SCP1	Directed	yes
MBF1	SCP1	Directed	no
SRD1	SCP1	Directed	no
DOT6	YDR157W	Directed	no
MBF1	GIS3	Directed	no
GCN4	MXR2	Directed	yes
DOT6	MXR2	Directed	no
HMO1	MXR2	Directed	no
SRD1	MXR2	Directed	no
DOT6	NOP53	Directed	no
DOT6	PRM4	Directed	yes
MBF1	PRM4	Directed	no
SRD1	PRM4	Directed	no
GCN4	MDM35	Directed	yes
DOT6	MDM35	Directed	no
CBF1	MDM35	Directed	yes
HAC1	MDM35	Directed	no
MBF1	MDM35	Directed	no
HAP5	MDM35	Directed	no
HMRA1	MDM35	Directed	no
ABF2	MDM35	Directed	no
DOT6	KAP104	Directed	no
MBF1	KAP104	Directed	no
DOT6	SHQ1	Directed	no
GAT1	SHQ1	Directed	no
MBF1	SHQ1	Directed	no
STP3	SHQ1	Directed	no
CUP9	SHQ1	Directed	no
NHP6A	SHQ1	Directed	no
DOT6	FRE4	Directed	no
MBF1	FRE4	Directed	no
DOT6	UBP1	Directed	no
MBF1	UBP1	Directed	no
DOT6	ARP7	Directed	no
DOT6	DUO1	Directed	no
GAT1	DUO1	Directed	no
MBF1	DUO1	Directed	no
DOT6	FMO1	Directed	no
HMRA1	FMO1	Directed	no
MBF1	DSE2	Directed	no
DOT6	RPN10	Directed	yes
DOT6	CDC123	Directed	no
NHP6B	CDC123	Directed	no
GAT1	CDC123	Directed	no
MBF1	CDC123	Directed	no
STP3	CDC123	Directed	no
NHP6A	CDC123	Directed	no
SRD1	PBI1	Directed	no
STP3	TIF11	Directed	no
DOT6	FIT1	Directed	no
DOT6	LIH1	Directed	no
MBF1	LIH1	Directed	no
SRD1	LIH1	Directed	no
HMRA1	LIH1	Directed	no
DOT6	CIN8	Directed	no
MBF1	CIN8	Directed	no
HMRA1	CIN8	Directed	no
HMRA1	YDR102C	Directed	no
HMRA1	DPC7	Directed	no
SRD1	HFL1	Directed	no
DOT6	YPL039W	Directed	no
HMRA1	YPL039W	Directed	no
DOT6	TMA16	Directed	no
GAT1	TMA16	Directed	yes
STP3	TMA16	Directed	no
CUP9	TMA16	Directed	yes
STP3	URB1	Directed	no
GCN4	NDL1	Directed	yes
DOT6	NDL1	Directed	no
HMO1	NDL1	Directed	no
GAT1	NDL1	Directed	no
MBF1	NDL1	Directed	no
SRD1	NDL1	Directed	no
HMRA1	NDL1	Directed	no
STP3	YBL028C	Directed	no
HMO1	RSF1	Directed	no
GCN4	PUF3	Directed	yes
DOT6	PUF3	Directed	no
HMO1	PUF3	Directed	no
MBF1	PUF3	Directed	no
HMRA1	PUF3	Directed	no
HMRA1	CHO2	Directed	no
MBF1	YCR043C	Directed	no
GCN4	ERP5	Directed	yes
DOT6	ERP5	Directed	no
SRD1	ERP5	Directed	no
HMRA1	ERP5	Directed	no
DOT6	IRC19	Directed	no
NHP6B	IRC19	Directed	no
GAT1	IRC19	Directed	no
MBF1	IRC19	Directed	no
NHP6A	IRC19	Directed	no
DOT6	LEA1	Directed	no
MBF1	LEA1	Directed	no
DOT6	GIM4	Directed	no
GAT1	GIM4	Directed	yes
MBF1	GIM4	Directed	no
HMRA1	GIM4	Directed	no
DOT6	PFF1	Directed	no
MBF1	PFF1	Directed	no
STP3	TRM11	Directed	no
HMO1	KNH1	Directed	no
MBF1	KNH1	Directed	no
HMRA1	KNH1	Directed	no
NHP6A	KNH1	Directed	no
GCN4	YJU2	Directed	yes
NHP6B	YJU2	Directed	no
HMO1	YJU2	Directed	no
MBF1	YJU2	Directed	no
NHP6A	YJU2	Directed	no
GCN4	TMH18	Directed	yes
HMO1	TMH18	Directed	no
HMRA1	TMH18	Directed	no
GCN4	MSC6	Directed	yes
DOT6	MSC6	Directed	no
MBF1	MSC6	Directed	no
HMRA1	MSC6	Directed	no
DOT6	YJL077W-A	Directed	no
SRD1	YJL077W-A	Directed	no
GCN4	ARC15	Directed	yes
DOT6	ARC15	Directed	no
HMO1	ARC15	Directed	no
SRD1	ARC15	Directed	no
GCN4	NCE101	Directed	yes
DOT6	NCE101	Directed	no
SRD1	NCE101	Directed	no
HMRA1	NCE101	Directed	no
HMO1	YLR053C	Directed	no
GAT1	YLR053C	Directed	yes
MBF1	YLR053C	Directed	no
SRD1	YPL034W	Directed	no
DOT6	ROX3	Directed	no
MBF1	ROX3	Directed	no
DOT6	EFR3	Directed	no
MBF1	EFR3	Directed	no
HMRA1	EFR3	Directed	no
MBF1	YPL162C	Directed	no
GCN4	HSH155	Directed	yes
DOT6	HSH155	Directed	no
NHP6B	HSH155	Directed	no
HMO1	HSH155	Directed	no
GAT1	HSH155	Directed	no
MBF1	HSH155	Directed	no
HMRA1	HSH155	Directed	no
NHP6A	HSH155	Directed	no
GCN4	MTF2	Directed	yes
DOT6	MTF2	Directed	no
HMO1	MTF2	Directed	no
MBF1	MTF2	Directed	no
SRD1	MTF2	Directed	no
HMRA1	MTF2	Directed	no
GCN4	AEP2	Directed	yes
DOT6	AEP2	Directed	no
HMO1	AEP2	Directed	no
MBF1	AEP2	Directed	no
HMRA1	AEP2	Directed	no
GCN4	TSC11	Directed	yes
DOT6	TSC11	Directed	no
HMO1	TSC11	Directed	no
GAT1	TSC11	Directed	no
MBF1	TSC11	Directed	no
SRD1	TSC11	Directed	no
HMRA1	TSC11	Directed	no
NHP6A	TSC11	Directed	no
DOT6	YOR238W	Directed	no
GAT1	YOR238W	Directed	no
MBF1	YOR238W	Directed	no
SRD1	YOR238W	Directed	no
HMRA1	YOR238W	Directed	no
STP3	MAK16	Directed	no
HMO1	UBC8	Directed	no
HMRA1	UBC8	Directed	no
MBF1	YJR154W	Directed	no
GCN4	THO2	Directed	yes
HMO1	THO2	Directed	no
MBF1	THO2	Directed	no
HMRA1	THO2	Directed	no
DOT6	STE23	Directed	no
HMO1	STE23	Directed	no
GAT1	STE23	Directed	no
MBF1	STE23	Directed	no
SRD1	STE23	Directed	no
GCN4	IMP1	Directed	yes
DOT6	IMP1	Directed	no
MBF1	IMP1	Directed	no
SRD1	IMP1	Directed	no
HMRA1	IMP1	Directed	no
SRD1	YDL180W	Directed	no
MBF1	AIM34	Directed	no
HMRA1	QCR9	Directed	no
DOT6	YIG1	Directed	no
HMRA1	YIG1	Directed	no
MBF1	YGR050C	Directed	no
SRD1	YGR050C	Directed	no
MBF1	YGL117W	Directed	no
STP3	UTP7	Directed	no
CUP9	UTP7	Directed	no
DOT6	SPR28	Directed	no
SRD1	SPR28	Directed	no
GCN4	NKP1	Directed	yes
DOT6	NKP1	Directed	no
HMO1	NKP1	Directed	no
GAT1	NKP1	Directed	no
MBF1	NKP1	Directed	no
SRD1	NKP1	Directed	no
HMRA1	NKP1	Directed	no
NHP6A	NKP1	Directed	no
DOT6	TMA23	Directed	no
GAT1	TMA23	Directed	yes
MBF1	TMA23	Directed	no
MBF1	SIT1	Directed	no
HMRA1	SIT1	Directed	no
DOT6	YSF3	Directed	no
HMO1	YSF3	Directed	no
MBF1	YSF3	Directed	no
SRD1	YSF3	Directed	no
STP3	KRI1	Directed	no
GCN4	COX14	Directed	yes
DOT6	COX14	Directed	no
HMRA1	COX14	Directed	no
STP3	RPA49	Directed	no
DOT6	PPN2	Directed	no
MBF1	PPN2	Directed	no
GCN4	SNX4	Directed	yes
DOT6	SNX4	Directed	no
HMO1	SNX4	Directed	no
MBF1	SPR3	Directed	no
DOT6	CAF16	Directed	no
HMO1	CAF16	Directed	no
GAT1	CAF16	Directed	no
MBF1	CAF16	Directed	no
GCN4	BET4	Directed	yes
DOT6	BET4	Directed	no
SRD1	BET4	Directed	no
GCN4	YMR111C	Directed	yes
DOT6	YMR111C	Directed	no
NHP6B	YMR111C	Directed	no
HMO1	YMR111C	Directed	no
MBF1	YMR111C	Directed	no
SRD1	YMR111C	Directed	no
HMRA1	YMR111C	Directed	no
NHP6A	YMR111C	Directed	no
MBF1	YPR117W	Directed	no
HMRA1	YPR117W	Directed	no
GCN4	VID27	Directed	yes
DOT6	VID27	Directed	no
MBF1	VID27	Directed	no
SRD1	VID27	Directed	no
HMRA1	VID27	Directed	no
DOT6	PMU1	Directed	no
SRD1	PMU1	Directed	no
GCN4	NIT2	Directed	yes
HMO1	NIT2	Directed	no
MBF1	NIT2	Directed	no
GCN4	2023-05-24	Directed	yes
NHP6B	2023-05-24	Directed	no
HMO1	2023-05-24	Directed	no
MBF1	2023-05-24	Directed	no
HMRA1	2023-05-24	Directed	no
DOT6	RIX1	Directed	no
STP3	RIX1	Directed	no
DOT6	BUD23	Directed	no
GAT1	BUD23	Directed	yes
MBF1	BUD23	Directed	no
STP3	BUD23	Directed	no
CUP9	BUD23	Directed	no
DOT6	RPB11	Directed	no
SRD1	RPB11	Directed	no
HMRA1	QCR7	Directed	no
GCN4	HUL4	Directed	yes
DOT6	HUL4	Directed	no
HMO1	HUL4	Directed	no
GAT1	HUL4	Directed	no
MBF1	HUL4	Directed	no
SRD1	HUL4	Directed	no
HMRA1	HUL4	Directed	no
NHP6A	HUL4	Directed	no
DOT6	MBA1	Directed	no
MBF1	MBA1	Directed	no
HMRA1	MBA1	Directed	no
HMO1	YJR149W	Directed	no
MBF1	YJR149W	Directed	no
MBF1	AAT1	Directed	no
GCN4	PHO23	Directed	yes
DOT6	PHO23	Directed	yes
SRD1	PHO23	Directed	no
STP3	BMT5	Directed	no
CUP9	BMT5	Directed	no
DOT6	YER181C	Directed	no
GCN4	FIT2	Directed	yes
DOT6	FIT2	Directed	no
MBF1	FIT2	Directed	no
MBF1	SPO20	Directed	no
HMRA1	SPO20	Directed	no
GCN4	COQ9	Directed	yes
HMRA1	COQ9	Directed	no
DOT6	PRP6	Directed	no
SRD1	PRP6	Directed	no
DOT6	PRP11	Directed	no
MBF1	PRP11	Directed	no
HMRA1	PRP11	Directed	no
STP3	PRP11	Directed	no
NHP6A	PRP11	Directed	no
STP3	DRS1	Directed	no
CUP9	DRS1	Directed	no
DOT6	ORC2	Directed	no
HMO1	YBR056W	Directed	no
HMRA1	YBR056W	Directed	no
GCN4	RSM7	Directed	yes
DOT6	RSM7	Directed	no
HMRA1	RSM7	Directed	no
DOT6	TOM5	Directed	no
HMRA1	TOM5	Directed	no
HMO1	IML3	Directed	no
MBF1	IML3	Directed	no
DOT6	TDA5	Directed	no
SRD1	TDA5	Directed	no
DOT6	TIF35	Directed	no
STP3	TIF35	Directed	no
DOT6	GCN3	Directed	no
GAT1	GCN3	Directed	yes
MBF1	GCN3	Directed	no
GCN4	RPN14	Directed	yes
DOT6	RPN14	Directed	no
HMO1	RPN14	Directed	no
SRD1	RPN14	Directed	no
HMRA1	RPN14	Directed	no
DOT6	TPT1	Directed	no
MBF1	TPT1	Directed	no
SRD1	TPT1	Directed	no
HMRA1	TPT1	Directed	no
DOT6	POL5	Directed	no
MBF1	HFA1	Directed	no
DOT6	PET309	Directed	no
MBF1	PET309	Directed	no
HMRA1	PET309	Directed	no
GCN4	LCD1	Directed	yes
DOT6	LCD1	Directed	no
NHP6B	LCD1	Directed	no
HMO1	LCD1	Directed	no
GAT1	LCD1	Directed	no
MBF1	LCD1	Directed	no
SRD1	LCD1	Directed	no
HMRA1	LCD1	Directed	no
NHP6A	LCD1	Directed	no
DOT6	MAK5	Directed	no
GAT1	MAK5	Directed	yes
MBF1	MAK5	Directed	no
STP3	MAK5	Directed	no
GCN4	EAF7	Directed	yes
DOT6	EAF7	Directed	no
HMO1	EAF7	Directed	no
MBF1	EAF7	Directed	no
HMRA1	EAF7	Directed	no
DOT6	FCP1	Directed	no
MBF1	HXT8	Directed	no
MBF1	YCL002C	Directed	no
HMRA1	YCL002C	Directed	no
MBF1	SPS4	Directed	no
GCN4	MSK1	Directed	yes
DOT6	MSK1	Directed	no
HMO1	MSK1	Directed	no
HAC1	MSK1	Directed	no
MBF1	MSK1	Directed	no
HAP5	MSK1	Directed	no
HMRA1	MSK1	Directed	no
DOT6	PBY1	Directed	no
MBF1	PBY1	Directed	no
GCN4	PRX1	Directed	yes
DOT6	PRX1	Directed	no
HMRA1	PRX1	Directed	no
HMRA1	OST2	Directed	no
HMO1	OCA6	Directed	no
MBF1	OCA6	Directed	no
HMRA1	OCA6	Directed	no
DOT6	GPX2	Directed	yes
DOT6	RRP36	Directed	no
GAT1	NOP6	Directed	yes
STP3	NOP6	Directed	no
CUP9	NOP6	Directed	no
HMRA1	TPH3	Directed	no
DOT6	SWD3	Directed	no
SRD1	SWD3	Directed	no
GCN4	RSM18	Directed	yes
DOT6	RSM18	Directed	no
MBF1	RSM18	Directed	no
HMRA1	RSM18	Directed	no
GAT1	POL1	Directed	no
MBF1	POL1	Directed	no
MBF1	BAR1	Directed	no
MBF1	YER135C	Directed	no
HMRA1	SPC1	Directed	no
GCN4	VPS20	Directed	yes
DOT6	VPS20	Directed	no
HMO1	VPS20	Directed	no
GAT1	VPS20	Directed	no
MBF1	VPS20	Directed	no
HMRA1	VPS20	Directed	no
NHP6A	VPS20	Directed	no
HMO1	RRT12	Directed	no
DOT6	YIL086C	Directed	no
DOT6	TRM10	Directed	no
DOT6	YJR124C	Directed	no
MBF1	YJR124C	Directed	no
STP3	YJR124C	Directed	no
MBF1	UTP22	Directed	no
DOT6	CSM3	Directed	no
HMO1	CSM3	Directed	no
GAT1	CSM3	Directed	yes
MBF1	CSM3	Directed	no
SRD1	CSM3	Directed	no
HMRA1	CSM3	Directed	no
DOT6	ARR2	Directed	no
SRD1	ARR2	Directed	no
GCN4	YME1	Directed	yes
DOT6	TOM20	Directed	no
HMRA1	TOM20	Directed	no
DOT6	PSP2	Directed	no
MBF1	PSP2	Directed	no
MBF1	BSC6	Directed	no
DOT6	TOM1	Directed	no
MBF1	TOM1	Directed	no
GCN4	MRPS12	Directed	yes
DOT6	MRPS12	Directed	no
MBF1	MRPS12	Directed	no
HAP5	MRPS12	Directed	no
HMRA1	MRPS12	Directed	no
MBF1	DSE4	Directed	no
DOT6	HEM12	Directed	no
HMO1	PEX15	Directed	no
MBF1	PEX15	Directed	no
GCN4	MNP1	Directed	yes
DOT6	MNP1	Directed	no
MBF1	MNP1	Directed	no
HMRA1	MNP1	Directed	no
GCN4	YMR158C-A	Directed	yes
DOT6	YMR158C-A	Directed	no
HMO1	YMR158C-A	Directed	no
GAT1	YMR158C-A	Directed	no
MBF1	YMR158C-A	Directed	no
SRD1	YMR158C-A	Directed	no
HMRA1	YMR158C-A	Directed	no
DOT6	YGL114W	Directed	no
STP3	LCP5	Directed	no
DOT6	RAD26	Directed	no
HMO1	RAD26	Directed	no
MBF1	RAD26	Directed	no
SRD1	RAD26	Directed	no
GCN4	YMR315W	Directed	yes
DOT6	YMR315W	Directed	no
SRD1	YMR315W	Directed	no
GCN4	CDC31	Directed	yes
DOT6	CDC31	Directed	no
HMO1	CDC31	Directed	no
MBF1	CDC31	Directed	no
SRD1	CDC31	Directed	no
HMRA1	CDC31	Directed	no
HMO1	ARG2	Directed	no
MBF1	ARG2	Directed	no
DOT6	MCD4	Directed	no
MBF1	MCD4	Directed	no
HMRA1	MCD4	Directed	no
STP3	ERB1	Directed	no
HMO1	YDL199C	Directed	no
DOT6	TAD2	Directed	no
HMRA1	TAD2	Directed	no
HMO1	MDH2	Directed	no
DOT6	SGD1	Directed	no
GAT1	SGD1	Directed	yes
MBF1	SGD1	Directed	no
STP3	SGD1	Directed	no
STP3	ELP2	Directed	no
GCN4	SEC5	Directed	yes
DOT6	SEC5	Directed	no
HMO1	SEC5	Directed	no
MBF1	SEC5	Directed	no
HMRA1	SEC5	Directed	no
GCN4	RRP7	Directed	yes
DOT6	RRP7	Directed	no
NHP6B	RRP7	Directed	no
GAT1	RRP7	Directed	yes
MBF1	RRP7	Directed	no
HMRA1	RRP7	Directed	no
STP3	RRP7	Directed	no
NHP6A	RRP7	Directed	no
GCN4	AFG1	Directed	yes
DOT6	AFG1	Directed	no
SRD1	AFG1	Directed	no
MBF1	GMH1	Directed	no
DOT6	RAD54	Directed	no
SRD1	RAD54	Directed	no
GCN4	UMP1	Directed	yes
DOT6	UMP1	Directed	no
SRD1	UMP1	Directed	no
DOT6	MCM3	Directed	no
MBF1	MCM3	Directed	no
SRD1	MCM3	Directed	no
SRD1	VPS17	Directed	no
GCN4	ASK1	Directed	yes
DOT6	ASK1	Directed	no
HMO1	ASK1	Directed	no
GAT1	ASK1	Directed	yes
MBF1	ASK1	Directed	no
SRD1	ASK1	Directed	no
NHP6A	ASK1	Directed	no
MBF1	MSB2	Directed	no
NHP6B	DFG16	Directed	no
HMO1	DFG16	Directed	no
MBF1	DFG16	Directed	no
GCN4	SPO1	Directed	yes
DOT6	SPO1	Directed	no
HMO1	SPO1	Directed	no
MBF1	SPO1	Directed	no
HMRA1	SPO1	Directed	no
NHP6A	SPO1	Directed	no
GCN4	ECM25	Directed	yes
DOT6	ECM25	Directed	no
NHP6B	ECM25	Directed	no
HMO1	ECM25	Directed	no
GAT1	ECM25	Directed	yes
MBF1	ECM25	Directed	no
SRD1	ECM25	Directed	no
NHP6A	ECM25	Directed	no
STP3	CIC1	Directed	no
DOT6	CLU1	Directed	no
HMRA1	CLU1	Directed	no
MBF1	DCD1	Directed	no
DOT6	SPC98	Directed	no
MBF1	SPC98	Directed	no
HMRA1	SPC98	Directed	no
GCN4	CTR3	Directed	yes
DOT6	CTR3	Directed	no
MBF1	CTR3	Directed	no
HMRA1	CTR3	Directed	no
HMO1	CAT2	Directed	no
MBF1	CAT2	Directed	no
HMRA1	CAT2	Directed	no
DOT6	ISC10	Directed	no
MBF1	ISC10	Directed	no
SRD1	ISC10	Directed	no
GCN4	MRPL16	Directed	yes
DOT6	MRPL16	Directed	no
HMO1	MRPL16	Directed	no
HAC1	MRPL16	Directed	no
MBF1	MRPL16	Directed	no
HAP5	MRPL16	Directed	no
HMRA1	MRPL16	Directed	no
GCN4	MRP13	Directed	yes
DOT6	MRP13	Directed	no
MBF1	MRP13	Directed	no
HMRA1	MRP13	Directed	no
STP3	TRM82	Directed	no
GCN4	RAD52	Directed	yes
DOT6	RAD52	Directed	no
MBF1	YCR024C-B	Directed	no
GCN4	YHR112C	Directed	yes
HMO1	YHR112C	Directed	no
DOT6	NUP60	Directed	no
SRD1	NUP60	Directed	no
GCN4	COA3	Directed	yes
DOT6	COA3	Directed	no
HMRA1	COA3	Directed	no
GAT1	RKM3	Directed	no
MBF1	RKM3	Directed	no
STP3	RKM3	Directed	no
CUP9	RKM3	Directed	no
MBF1	ALG8	Directed	no
HMRA1	ALG8	Directed	no
MBF1	EXP1	Directed	no
GCN4	IRC24	Directed	yes
DOT6	IRC24	Directed	no
HMO1	IRC24	Directed	no
DOT6	YJL193W	Directed	no
MBF1	YJL193W	Directed	no
HMRA1	YJL193W	Directed	no
GCN4	DSC3	Directed	yes
DOT6	DSC3	Directed	no
HMO1	DSC3	Directed	no
MBF1	DSC3	Directed	no
SRD1	DSC3	Directed	no
HMRA1	DSC3	Directed	no
DOT6	NAR1	Directed	no
GCN4	IKS1	Directed	yes
DOT6	IKS1	Directed	no
SRD1	IKS1	Directed	no
HMRA1	IKS1	Directed	no
DOT6	GAS2	Directed	no
SRD1	GAS2	Directed	no
GCN4	SRB8	Directed	no
DOT6	SRB8	Directed	no
NHP6B	SRB8	Directed	no
HMO1	SRB8	Directed	no
GAT1	SRB8	Directed	no
MBF1	SRB8	Directed	no
HMRA1	SRB8	Directed	no
NHP6A	SRB8	Directed	no
STP3	CDC60	Directed	no
HMRA1	SNA3	Directed	no
DOT6	RFC5	Directed	no
DOT6	RIM20	Directed	no
HMO1	RIM20	Directed	no
GAT1	RIM20	Directed	no
MBF1	RIM20	Directed	no
SRD1	RIM20	Directed	no
DOT6	YOR015W	Directed	no
SRD1	YOR015W	Directed	no
GCN4	MSM1	Directed	yes
DOT6	MSM1	Directed	no
MBF1	MSM1	Directed	no
HMRA1	MSM1	Directed	no
GCN4	MRX1	Directed	yes
DOT6	MRX1	Directed	no
NHP6B	MRX1	Directed	no
GAT1	MRX1	Directed	no
MBF1	MRX1	Directed	no
SRD1	MRX1	Directed	no
HMRA1	MRX1	Directed	no
NHP6A	MRX1	Directed	no
GCN4	ALF1	Directed	yes
DOT6	ALF1	Directed	no
SRD1	ALF1	Directed	no
HMRA1	ALF1	Directed	no
GCN4	COG4	Directed	yes
DOT6	COG4	Directed	no
HMO1	COG4	Directed	no
GAT1	COG4	Directed	no
MBF1	COG4	Directed	no
SRD1	COG4	Directed	no
HMRA1	COG4	Directed	no
NHP6A	COG4	Directed	no
GCN4	GLC8	Directed	yes
DOT6	GLC8	Directed	no
HMRA1	GLC8	Directed	no
GCN4	LPL1	Directed	yes
DOT6	LPL1	Directed	no
SRD1	LPL1	Directed	no
DOT6	CWC25	Directed	no
MBF1	ENA1	Directed	no
GCN4	MRPL4	Directed	yes
DOT6	MRPL4	Directed	no
MBF1	MRPL4	Directed	no
HMRA1	MRPL4	Directed	no
MBF1	YDR344C	Directed	no
GCN4	POT1	Directed	yes
STP3	YCR016W	Directed	no
DOT6	SDH6	Directed	no
SRD1	SDH6	Directed	no
GCN4	XKS1	Directed	yes
GCN4	RSM23	Directed	yes
DOT6	RSM23	Directed	no
MBF1	RSM23	Directed	no
HMRA1	RSM23	Directed	no
STP3	NOP7	Directed	no
GCN4	YEA4	Directed	yes
MBF1	YEA4	Directed	no
HMRA1	YEA4	Directed	no
GCN4	RRF1	Directed	yes
DOT6	RRF1	Directed	no
HMRA1	RRF1	Directed	no
SRD1	PAU17	Directed	no
DOT6	LCL1	Directed	no
HMO1	YCR095W-A	Directed	no
MBF1	YCR095W-A	Directed	no
HMRA1	YCR095W-A	Directed	no
GCN4	FTH1	Directed	yes
DOT6	FTH1	Directed	no
HMO1	FTH1	Directed	no
MBF1	FTH1	Directed	no
HMRA1	FTH1	Directed	no
GCN4	MED11	Directed	yes
DOT6	MED11	Directed	no
MBF1	MED11	Directed	no
HMRA1	MED11	Directed	no
DOT6	MPD1	Directed	no
SRD1	MPD1	Directed	no
HMRA1	MPD1	Directed	no
GCN4	YOL038C-A	Directed	yes
DOT6	YOL038C-A	Directed	no
MBF1	YOL038C-A	Directed	no
SRD1	YOL038C-A	Directed	no
DOT6	LAA1	Directed	no
MBF1	LAA1	Directed	no
HMRA1	LAA1	Directed	no
GCN4	AIM7	Directed	yes
DOT6	AIM7	Directed	no
HMO1	AIM7	Directed	no
GAT1	AIM7	Directed	no
SRD1	AIM7	Directed	no
HMRA1	AIM7	Directed	no
HMO1	YGR111W	Directed	no
SRD1	YGR111W	Directed	no
HMRA1	YGR111W	Directed	no
GCN4	AEP1	Directed	yes
DOT6	AEP1	Directed	no
HMO1	AEP1	Directed	no
MBF1	AEP1	Directed	no
HMRA1	AEP1	Directed	no
NHP6A	AEP1	Directed	no
GCN4	YPL071C	Directed	yes
DOT6	YPL071C	Directed	no
HMO1	YPL071C	Directed	no
GAT1	YPL071C	Directed	yes
MBF1	YPL071C	Directed	no
SRD1	YPL071C	Directed	no
HMRA1	YPL071C	Directed	no
NHP6A	YPL071C	Directed	no
MBF1	EFM3	Directed	no
DOT6	PTP3	Directed	no
MBF1	PTP3	Directed	no
DOT6	GPA1	Directed	no
GAT1	GPA1	Directed	yes
MBF1	GPA1	Directed	no
SRD1	GPA1	Directed	no
GCN4	MHR1	Directed	yes
DOT6	MHR1	Directed	no
HMO1	MHR1	Directed	no
HAC1	MHR1	Directed	no
MBF1	MHR1	Directed	no
HMRA1	MHR1	Directed	no
STP3	RCL1	Directed	no
CUP9	RCL1	Directed	no
MBF1	ANT1	Directed	no
GCN4	DPI29	Directed	yes
DOT6	DPI29	Directed	no
MBF1	DPI29	Directed	no
HMRA1	DPI29	Directed	no
HMO1	YMR155W	Directed	no
MBF1	YMR155W	Directed	no
GCN4	COA1	Directed	yes
DOT6	COA1	Directed	no
MBF1	COA1	Directed	no
HMRA1	COA1	Directed	no
DOT6	YKR104W	Directed	no
STP3	NOP15	Directed	no
DOT6	EFM1	Directed	no
MBF1	EFM1	Directed	no
STP3	EFM1	Directed	no
DOT6	RRT14	Directed	no
STP3	RRT14	Directed	no
GCN4	HMI1	Directed	yes
DOT6	HMI1	Directed	no
NHP6B	HMI1	Directed	no
HMO1	HMI1	Directed	no
GAT1	HMI1	Directed	no
MBF1	HMI1	Directed	no
SRD1	HMI1	Directed	no
HMRA1	HMI1	Directed	no
NHP6A	HMI1	Directed	no
HMO1	IRC21	Directed	no
MBF1	IRC21	Directed	no
HMRA1	IRC21	Directed	no
DOT6	MAD1	Directed	no
MBF1	MAD1	Directed	no
SRD1	MAD1	Directed	no
HMRA1	MAD1	Directed	no
GCN4	YNL146W	Directed	yes
DOT6	YNL146W	Directed	yes
HMO1	YNL146W	Directed	no
MBF1	YNL146W	Directed	no
HMRA1	YNL146W	Directed	no
MBF1	PTP2	Directed	no
DOT6	LHS1	Directed	no
HMRA1	LHS1	Directed	no
HMO1	PEX1	Directed	no
MBF1	PEX1	Directed	no
DOT6	JLP2	Directed	no
MBF1	JLP2	Directed	no
HMRA1	JLP2	Directed	no
DOT6	YBR063C	Directed	no
GAT1	YBR063C	Directed	yes
MBF1	YBR063C	Directed	no
SRD1	YBR063C	Directed	no
[truncated: 2,145 more rows]

## Sheet: SuppTabE-0GreenClusterGO
File created with BiNGO v3.0.5 (c) on Sep 5, 2023 at 6:37:52 PM
ontology: namespace
curator: bingo
Selected ontology file : bundle://119.0:1/data/GO_Biological_Process
Selected annotation file : bundle://119.0:1/data/S_cerevisiae_default
Discarded evidence codes :
Overrepresentation
Selected statistical test : Hypergeometric test
Selected correction : Benjamini & Hochberg False Discovery Rate (FDR) correction
Selected significance level : 0.05
Testing option : Use whole annotation as reference set
The selected cluster :
RRP7	RRP5	RPC19	RRP1	SDA1	FCF2	CWC24	EFG1	PWP1	RRP8	RRP9	GCD11	TRM82	RIO2	RPA49	SOF1	TRM11	RPA43	IMP4	CIC1	MEU1	MSH6	SHQ1	ECM16	FAL1	RPC37	NOP4	EMW1	NOP6	YNL050C	UTP21	NMD3	RPC31	FTR1	NOP7	RPF2	NOP8	IPI1	RPC34	TIF35	RKM2	RKM3	TAH18	RPC25	GEP3	NOP13	KEL3	DAS2	NOP15	KTI12
No annotations were retrieved for the following entities:
EMW1	BMT5	EFM1	EFM2	EFM4
GO-ID	p-value	corr p-value	x	n	X	N	Description	Genes in test set
34660	4.0814e-59	1.7917e-56	76	409	126	6208	ncRNA metabolic process	RRP7|RRP5|DHR2|FAF1|RRP1|RLP7|FCF2|CWC24|EFG1|KRI1|PWP1|RRP8|RRP9|TRM82|FYV7|BUD21|BUD23|RIO2|RRP15|UTP15|SOF1|UTP14|UTP11|UTP10|UTP13|TRM11|IMP4|URB1|UTP18|NSA1|SHQ1|ERB1|ECM16|DCP1|LCP5|FAL1|NOP4|NOP6|UTP21|NIP7|URM1|TSR3|MAK16|NOP7|RPF2|NOP8|IPI1|NOP56|UTP7|MRT4|NOP15|KRR1|KTI12|SPB4|ELP2|ENP1|DRS1|DBP10|CDC60|ELP6|NOG1|HCA4|UTP9|RCL1|WRS1|NOC2|NUG1|RIX1|NOC4|MRD1|ESF2|BFR2|UTP30|DBP6|MAK5|LHP1
34470	9.8951e-59	2.172e-56	72	350	126	6208	ncRNA processing	RRP7|RRP5|DHR2|FAF1|RRP1|RLP7|FCF2|CWC24|EFG1|KRI1|PWP1|RRP8|RRP9|TRM82|FYV7|BUD21|BUD23|RIO2|RRP15|UTP15|SOF1|UTP14|UTP11|UTP10|UTP13|TRM11|IMP4|URB1|UTP18|NSA1|ERB1|ECM16|LCP5|FAL1|NOP4|NOP6|UTP21|NIP7|URM1|TSR3|MAK16|NOP7|RPF2|NOP8|IPI1|NOP56|UTP7|MRT4|NOP15|KRR1|KTI12|SPB4|ELP2|ENP1|DRS1|DBP10|ELP6|NOG1|HCA4|UTP9|RCL1|NOC2|NUG1|RIX1|NOC4|MRD1|ESF2|BFR2|UTP30|DBP6|MAK5|LHP1
42254	4.116e-58	6.023e-56	73	372	126	6208	ribosome biogenesis	RRP7|ECM1|RRP5|DHR2|FAF1|RRP1|SDA1|RLP7|FCF2|EFG1|KRI1|PWP1|RRP8|RRP9|NEW1|FYV7|BUD21|BUD23|RIO2|RRP15|UTP15|SOF1|UTP14|UTP11|UTP10|UTP13|IMP4|CIC1|URB1|UTP18|NSA1|LSG1|ERB1|ECM16|LCP5|FAL1|NOP4|NOP6|UTP21|NIP7|TSR3|MAK16|NMD3|NOP7|RPF2|NOP8|IPI1|ARX1|NOP56|UTP7|MRT4|NOP15|KRR1|SGD1|SPB4|ENP1|DRS1|DBP10|MAK21|NOG1|HCA4|UTP9|RCL1|NOC2|NUG1|RIX1|NOC4|MRD1|ESF2|BFR2|UTP30|DBP6|MAK5
6364	1.655e-57	1.8164e-55	64	252	126	6208	rRNA processing	RRP7|RRP5|DHR2|FAF1|RRP1|RLP7|FCF2|EFG1|KRI1|PWP1|RRP8|RRP9|FYV7|BUD21|BUD23|RIO2|RRP15|UTP15|SOF1|UTP14|UTP11|UTP10|UTP13|IMP4|URB1|UTP18|NSA1|ERB1|ECM16|LCP5|FAL1|NOP4|NOP6|UTP21|NIP7|TSR3|MAK16|NOP7|RPF2|NOP8|IPI1|NOP56|UTP7|MRT4|NOP15|KRR1|SPB4|ENP1|DRS1|DBP10|NOG1|HCA4|UTP9|RCL1|NOC2|NUG1|RIX1|NOC4|MRD1|ESF2|BFR2|UTP30|DBP6|MAK5
22613	1.4956e-56	1.3131e-54	75	423	126	6208	ribonucleoprotein complex biogenesis	RRP7|ECM1|RRP5|DHR2|FAF1|RRP1|SDA1|RLP7|FCF2|EFG1|KRI1|PWP1|RRP8|RRP9|NEW1|FYV7|BUD21|BUD23|RIO2|RRP15|UTP15|SOF1|UTP14|PRP11|UTP11|UTP10|UTP13|IMP4|CIC1|URB1|UTP18|NSA1|LSG1|SHQ1|ERB1|ECM16|LCP5|FAL1|NOP4|NOP6|UTP21|NIP7|TSR3|MAK16|NMD3|NOP7|RPF2|NOP8|IPI1|ARX1|NOP56|UTP7|MRT4|NOP15|KRR1|SGD1|SPB4|ENP1|DRS1|DBP10|MAK21|NOG1|HCA4|UTP9|RCL1|NOC2|NUG1|RIX1|NOC4|MRD1|ESF2|BFR2|UTP30|DBP6|MAK5
16072	2.6016e-56	1.9035e-54	64	262	126	6208	rRNA metabolic process	RRP7|RRP5|DHR2|FAF1|RRP1|RLP7|FCF2|EFG1|KRI1|PWP1|RRP8|RRP9|FYV7|BUD21|BUD23|RIO2|RRP15|UTP15|SOF1|UTP14|UTP11|UTP10|UTP13|IMP4|URB1|UTP18|NSA1|ERB1|ECM16|LCP5|FAL1|NOP4|NOP6|UTP21|NIP7|TSR3|MAK16|NOP7|RPF2|NOP8|IPI1|NOP56|UTP7|MRT4|NOP15|KRR1|SPB4|ENP1|DRS1|DBP10|NOG1|HCA4|UTP9|RCL1|NOC2|NUG1|RIX1|NOC4|MRD1|ESF2|BFR2|UTP30|DBP6|MAK5
16070	2.63e-51	1.6494e-49	90	837	126	6208	RNA metabolic process	RRP7|ECM1|RRP5|DHR2|RPC19|FAF1|RRP1|RLP7|FCF2|CWC24|EFG1|KRI1|PWP1|RRP8|RRP9|TRM82|FYV7|BUD21|BUD23|RIO2|RRP15|RPA49|UTP15|SOF1|UTP14|PRP11|UTP11|UTP10|UTP13|TRM11|RPC40|RPA43|IMP4|CIC1|URB1|UTP18|NSA1|SHQ1|ERB1|ECM16|DCP1|LCP5|FAL1|RPC37|NOP4|NOP6|RPA135|UTP21|NIP7|URM1|TSR3|MAK16|RPC31|NOP7|RPF2|NOP8|IPI1|RPC34|RPC82|RPC25|NOP56|UTP7|MRT4|NOP15|KRR1|SGD1|KTI12|SPB4|ELP2|ENP1|DRS1|DBP10|CDC60|EL…
6396	7.5759e-49	4.1573e-47	75	532	126	6208	RNA processing	RRP7|RRP5|DHR2|FAF1|RRP1|RLP7|FCF2|CWC24|EFG1|KRI1|PWP1|RRP8|RRP9|TRM82|FYV7|BUD21|BUD23|RIO2|RRP15|UTP15|SOF1|UTP14|PRP11|UTP11|UTP10|UTP13|TRM11|IMP4|CIC1|URB1|UTP18|NSA1|ERB1|ECM16|DCP1|LCP5|FAL1|NOP4|NOP6|UTP21|NIP7|URM1|TSR3|MAK16|NOP7|RPF2|NOP8|IPI1|NOP56|UTP7|MRT4|NOP15|KRR1|KTI12|SPB4|ELP2|ENP1|DRS1|DBP10|ELP6|NOG1|HCA4|UTP9|RCL1|NOC2|NUG1|RIX1|NOC4|MRD1|ESF2|BFR2|UTP30|DBP6|MAK5|LHP1
44085	4.5896e-35	2.2387e-33	78	903	126	6208	cellular component biogenesis	RRP7|ECM1|RRP5|DHR2|FAF1|RRP1|SDA1|RLP7|FCF2|EFG1|KRI1|PWP1|RRP8|RRP9|NEW1|FYV7|BUD21|BUD23|RIO2|RRP15|UTP15|SOF1|UTP14|PRP11|UTP11|UTP10|UTP13|IMP4|CIC1|URB1|UTP18|NSA1|LSG1|SHQ1|ERB1|ECM16|LCP5|FAL1|NOP4|NOP6|UTP21|NIP7|TSR3|MAK16|NMD3|RPC31|NOP7|RPF2|NOP8|IPI1|ARX1|RPC25|NOP56|UTP7|MRT4|NOP15|KRR1|SGD1|SPB4|ENP1|DRS1|DBP10|MAK21|NOG1|HCA4|UTP9|RCL1|BNR1|NOC2|NUG1|RIX1|NOC4|MRD1|ESF2|BFR2|UTP30…
90304	1.7757e-32	7.7952e-31	92	1458	126	6208	nucleic acid metabolic process	RRP7|ECM1|RRP5|DHR2|RPC19|FAF1|RRP1|RLP7|FCF2|CWC24|EFG1|KRI1|PWP1|RRP8|RRP9|TRM82|FYV7|BUD21|BUD23|RIO2|RRP15|RPA49|UTP15|SOF1|UTP14|PRP11|UTP11|UTP10|UTP13|TRM11|RPC40|RPA43|IMP4|CIC1|URB1|UTP18|MSH6|NSA1|SHQ1|ERB1|ECM16|DCP1|LCP5|FAL1|RPC37|NOP4|NOP6|RPA135|UTP21|NIP7|URM1|TSR3|MAK16|RPC31|NOP7|RPF2|NOP8|IPI1|RPC34|RPC82|PMS1|RPC25|NOP56|UTP7|MRT4|NOP15|KRR1|SGD1|KTI12|SPB4|ELP2|ENP1|DRS1|DBP1…
30490	3.0026e-28	1.1983e-26	30	99	126	6208	maturation of SSU-rRNA	FAL1|RRP5|DHR2|FAF1|TSR3|FCF2|EFG1|NOP7|KRI1|FYV7|BUD21|BUD23|RIO2|UTP15|NOP56|SOF1|UTP14|UTP7|UTP11|UTP10|KRR1|UTP13|ENP1|UTP18|UTP9|RCL1|NOC4|MRD1|ESF2|ECM16
6139	5.6529e-28	2.068e-26	93	1692	126	6208	nucleobase, nucleoside, nucleotide and nucleic acid metabolic process	RRP7|ECM1|RRP5|DHR2|RPC19|FAF1|RRP1|RLP7|FCF2|CWC24|EFG1|KRI1|PWP1|RRP8|RRP9|TRM82|FYV7|BUD21|BUD23|RIO2|RRP15|RPA49|UTP15|SOF1|UTP14|PRP11|UTP11|UTP10|UTP13|TRM11|RPC40|RPA43|IMP4|CIC1|URB1|UTP18|MEU1|MSH6|NSA1|SHQ1|ERB1|ECM16|DCP1|LCP5|FAL1|RPC37|NOP4|NOP6|RPA135|UTP21|NIP7|URM1|TSR3|MAK16|RPC31|NOP7|RPF2|NOP8|IPI1|RPC34|RPC82|PMS1|RPC25|NOP56|UTP7|MRT4|NOP15|KRR1|SGD1|KTI12|SPB4|ELP2|ENP1|DRS1…
462	1.0262e-27	3.4654e-26	29	93	126	6208	maturation of SSU-rRNA from tricistronic rRNA transcript (SSU-rRNA, 5.8S rRNA, LSU-rRNA)	FAL1|RRP5|DHR2|FAF1|FCF2|EFG1|NOP7|KRI1|FYV7|BUD21|BUD23|RIO2|UTP15|NOP56|SOF1|UTP14|UTP7|UTP11|UTP10|KRR1|UTP13|ENP1|UTP18|UTP9|RCL1|NOC4|MRD1|ESF2|ECM16
34641	1.9818e-23	6.2145e-22	93	1922	126	6208	cellular nitrogen compound metabolic process	RRP7|ECM1|RRP5|DHR2|RPC19|FAF1|RRP1|RLP7|FCF2|CWC24|EFG1|KRI1|PWP1|RRP8|RRP9|TRM82|FYV7|BUD21|BUD23|RIO2|RRP15|RPA49|UTP15|SOF1|UTP14|PRP11|UTP11|UTP10|UTP13|TRM11|RPC40|RPA43|IMP4|CIC1|URB1|UTP18|MEU1|MSH6|NSA1|SHQ1|ERB1|ECM16|DCP1|LCP5|FAL1|RPC37|NOP4|NOP6|RPA135|UTP21|NIP7|URM1|TSR3|MAK16|RPC31|NOP7|RPF2|NOP8|IPI1|RPC34|RPC82|PMS1|RPC25|NOP56|UTP7|MRT4|NOP15|KRR1|SGD1|KTI12|SPB4|ELP2|ENP1|DRS1…
42273	5.6281e-23	1.6472e-21	24	77	126	6208	ribosomal large subunit biogenesis	MRT4|NOP15|FAF1|NIP7|SDA1|RLP7|MAK16|SPB4|NMD3|CIC1|NOP7|RPF2|DRS1|DBP10|NOP8|IPI1|MAK21|NOG1|NSA1|ARX1|RIX1|DBP6|ERB1|MAK5
6807	1.5627e-22	4.2876e-21	93	1972	126	6208	nitrogen compound metabolic process	RRP7|ECM1|RRP5|DHR2|RPC19|FAF1|RRP1|RLP7|FCF2|CWC24|EFG1|KRI1|PWP1|RRP8|RRP9|TRM82|FYV7|BUD21|BUD23|RIO2|RRP15|RPA49|UTP15|SOF1|UTP14|PRP11|UTP11|UTP10|UTP13|TRM11|RPC40|RPA43|IMP4|CIC1|URB1|UTP18|MEU1|MSH6|NSA1|SHQ1|ERB1|ECM16|DCP1|LCP5|FAL1|RPC37|NOP4|NOP6|RPA135|UTP21|NIP7|URM1|TSR3|MAK16|RPC31|NOP7|RPF2|NOP8|IPI1|RPC34|RPC82|PMS1|RPC25|NOP56|UTP7|MRT4|NOP15|KRR1|SGD1|KTI12|SPB4|ELP2|ENP1|DRS1…
460	2.548e-22	6.2143e-21	23	72	126	6208	maturation of 5.8S rRNA	UTP14|UTP7|RRP5|UTP11|UTP10|KRR1|UTP13|RLP7|MAK16|FCF2|ENP1|URB1|RPF2|KRI1|UTP18|RCL1|NOC4|MRD1|BUD21|ESF2|BUD23|MAK5|RRP15
466	2.548e-22	6.2143e-21	23	72	126	6208	maturation of 5.8S rRNA from tricistronic rRNA transcript (SSU-rRNA, 5.8S rRNA, LSU-rRNA)	UTP14|UTP7|RRP5|UTP11|UTP10|KRR1|UTP13|RLP7|MAK16|FCF2|ENP1|URB1|RPF2|KRI1|UTP18|RCL1|NOC4|MRD1|BUD21|ESF2|BUD23|MAK5|RRP15
10467	7.4976e-22	1.7323e-20	91	1921	126	6208	gene expression	RRP7|RRP5|DHR2|RPC19|FAF1|RRP1|RLP7|FCF2|CWC24|EFG1|KRI1|PWP1|RRP8|RRP9|GCD11|TRM82|TIF11|FYV7|BUD21|BUD23|RIO2|RRP15|RPA49|UTP15|SOF1|UTP14|PRP11|UTP11|UTP10|UTP13|TRM11|RPC40|RPA43|IMP4|CIC1|URB1|UTP18|NSA1|ERB1|ECM16|DCP1|LCP5|FAL1|RPC37|NOP4|NOP6|RPA135|UTP21|NIP7|URM1|RSM22|TSR3|MAK16|RPC31|NOP7|RPF2|NOP8|IPI1|RPC34|TIF35|RPC82|RPC25|NOP56|UTP7|MRT4|NOP15|KRR1|KTI12|SPB4|ELP2|ENP1|DRS1|DBP10…
447	3.3525e-19	7.3588e-18	17	40	126	6208	endonucleolytic cleavage in ITS1 to separate SSU-rRNA from 5.8S rRNA and LSU-rRNA from tricistronic rRNA transcript (SSU-rRNA, 5.8S rRNA, LSU-rRNA)	UTP14|UTP7|RRP5|UTP11|UTP10|KRR1|UTP13|FCF2|ENP1|KRI1|UTP18|RCL1|NOC4|MRD1|BUD21|ESF2|BUD23
478	9.3037e-19	1.8565e-17	17	42	126	6208	endonucleolytic cleavage involved in rRNA processing	UTP14|UTP7|RRP5|UTP11|UTP10|KRR1|UTP13|FCF2|ENP1|KRI1|UTP18|RCL1|NOC4|MRD1|BUD21|ESF2|BUD23
479	9.3037e-19	1.8565e-17	17	42	126	6208	endonucleolytic cleavage of tricistronic rRNA transcript (SSU-rRNA, 5.8S rRNA, LSU-rRNA)	UTP14|UTP7|RRP5|UTP11|UTP10|KRR1|UTP13|FCF2|ENP1|KRI1|UTP18|RCL1|NOC4|MRD1|BUD21|ESF2|BUD23
42255	3.4427e-17	6.5711e-16	19	69	126	6208	ribosome assembly	RRP7|MRT4|NIP7|SDA1|RLP7|SPB4|NMD3|URB1|RPF2|DRS1|DBP10|IPI1|MAK21|NOG1|NOC2|RIX1|MRD1|ESF2|DBP6
469	8.6768e-17	1.5871e-15	18	62	126	6208	cleavage involved in rRNA processing	UTP14|UTP7|RRP5|UTP11|UTP10|KRR1|UTP13|RLP7|FCF2|ENP1|KRI1|UTP18|RCL1|NOC4|MRD1|BUD21|ESF2|BUD23
34471	1.0691e-16	1.8052e-15	14	30	126	6208	ncRNA 5'-end processing	UTP14|UTP7|RRP5|UTP11|UTP10|UTP13|RLP7|FCF2|UTP18|RCL1|NOC4|MRD1|BUD21|ESF2
967	1.0691e-16	1.8052e-15	14	30	126	6208	rRNA 5'-end processing	UTP14|UTP7|RRP5|UTP11|UTP10|UTP13|RLP7|FCF2|UTP18|RCL1|NOC4|MRD1|BUD21|ESF2
966	1.9166e-16	3.1163e-15	14	31	126	6208	RNA 5'-end processing	UTP14|UTP7|RRP5|UTP11|UTP10|UTP13|RLP7|FCF2|UTP18|RCL1|NOC4|MRD1|BUD21|ESF2
472	2.7326e-15	4.2844e-14	13	29	126	6208	endonucleolytic cleavage to generate mature 5'-end of SSU-rRNA from (SSU-rRNA, 5.8S rRNA, LSU-rRNA)	UTP14|UTP7|RRP5|UTP11|UTP10|UTP13|FCF2|UTP18|RCL1|NOC4|MRD1|BUD21|ESF2
70925	7.5318e-15	1.1402e-13	19	90	126	6208	organelle assembly	RRP7|MRT4|NIP7|SDA1|RLP7|SPB4|NMD3|URB1|RPF2|DRS1|DBP10|IPI1|MAK21|NOG1|NOC2|RIX1|MRD1|ESF2|DBP6
22618	2.3398e-14	3.4239e-13	21	123	126	6208	ribonucleoprotein complex assembly	RRP7|MRT4|PRP11|NIP7|SDA1|RLP7|SPB4|NMD3|URB1|RPF2|DRS1|DBP10|IPI1|MAK21|NOG1|SHQ1|NOC2|RIX1|MRD1|ESF2|DBP6
480	3.8675e-14	5.4768e-13	12	27	126	6208	endonucleolytic cleavage in 5'-ETS of tricistronic rRNA transcript (SSU-rRNA, 5.8S rRNA, LSU-rRNA)	RCL1|UTP14|UTP7|RRP5|UTP11|UTP10|UTP13|NOC4|MRD1|FCF2|ESF2|UTP18
42274	2.5032e-13	3.434e-12	15	58	126	6208	ribosomal small subunit biogenesis	RRP7|UTP7|NOP6|UTP11|UTP21|KRR1|SGD1|IMP4|NEW1|NOC4|MRD1|ESF2|UTP30|RIO2|LCP5
44260	6.2625e-13	8.331e-12	100	3012	126	6208	cellular macromolecule metabolic process	RRP7|RRP5|RPC19|RRP1|FCF2|CWC24|EFG1|PWP1|RRP8|RRP9|GCD11|TRM82|RIO2|RPA49|SOF1|TRM11|RPA43|IMP4|CIC1|MEU1|MSH6|SHQ1|ECM16|FAL1|RPC37|NOP4|NOP6|UTP21|NMD3|RPC31|NOP7|RPF2|NOP8|IPI1|RPC34|TIF35|RKM2|RKM3|RPC25|NOP15|KTI12|SPB4|ENP1|DRS1|NOG1|HCA4|RCL1|WRS1|RIX1|BFR2|UTP30|LHP1|ECM1|DHR2|FAF1|RLP7|KRI1|TIF11|FYV7|BUD21|BUD23|RRP15|UTP15|UTP14|PRP11|UTP11|UTP10|UTP13|RPC40|URB1|UTP18|NSA1|ERB1|DCP1|…
42257	2.0896e-12	2.6981e-11	14	55	126	6208	ribosomal subunit assembly	RRP7|MRT4|NIP7|SPB4|NMD3|RPF2|DRS1|DBP10|IPI1|MAK21|RIX1|MRD1|ESF2|DBP6
90305	2.1645e-12	2.7149e-11	18	106	126	6208	nucleic acid phosphodiester bond hydrolysis	UTP14|UTP7|RRP5|UTP11|UTP10|KRR1|UTP13|RLP7|FCF2|ENP1|KRI1|UTP18|RCL1|NOC4|MRD1|BUD21|ESF2|BUD23
43170	4.2735e-12	5.2113e-11	100	3088	126	6208	macromolecule metabolic process	RRP7|RRP5|RPC19|RRP1|FCF2|CWC24|EFG1|PWP1|RRP8|RRP9|GCD11|TRM82|RIO2|RPA49|SOF1|TRM11|RPA43|IMP4|CIC1|MEU1|MSH6|SHQ1|ECM16|FAL1|RPC37|NOP4|NOP6|UTP21|NMD3|RPC31|NOP7|RPF2|NOP8|IPI1|RPC34|TIF35|RKM2|RKM3|RPC25|NOP15|KTI12|SPB4|ENP1|DRS1|NOG1|HCA4|RCL1|WRS1|RIX1|BFR2|UTP30|LHP1|ECM1|DHR2|FAF1|RLP7|KRI1|TIF11|FYV7|BUD21|BUD23|RRP15|UTP15|UTP14|PRP11|UTP11|UTP10|UTP13|RPC40|URB1|UTP18|NSA1|ERB1|DCP1|…
9451	1.6643e-11	1.9747e-10	18	119	126	6208	RNA modification	NOP56|RPC37|ECM1|FAF1|URM1|MAK16|TRM11|KTI12|ELP2|IMP4|ENP1|ELP6|RRP9|TRM82|RCL1|NOC4|BUD23|LCP5
27	1.6068e-10	1.8563e-09	11	39	126	6208	ribosomal large subunit assembly	MRT4|RIX1|NIP7|SPB4|NMD3|DBP6|RPF2|DRS1|DBP10|IPI1|MAK21
9304	6.7528e-09	7.4112e-08	7	15	126	6208	tRNA transcription	RPC25|RPC37|RPC19|RPC82|RPC40|RPC31|RPC34
42797	6.7528e-09	7.4112e-08	7	15	126	6208	tRNA transcription from RNA polymerase III promoter	RPC25|RPC37|RPC19|RPC82|RPC40|RPC31|RPC34
54	9.0145e-09	9.2032e-08	10	43	126	6208	ribosomal subunit export from nucleus	ECM1|LSG1|NOC2|NUG1|RIX1|SDA1|NMD3|BUD23|IPI1|NOG1
33750	9.0145e-09	9.2032e-08	10	43	126	6208	ribosome localization	ECM1|LSG1|NOC2|NUG1|RIX1|SDA1|NMD3|BUD23|IPI1|NOG1
33753	9.0145e-09	9.2032e-08	10	43	126	6208	establishment of ribosome localization	ECM1|LSG1|NOC2|NUG1|RIX1|SDA1|NMD3|BUD23|IPI1|NOG1
463	7.4752e-08	7.2925e-07	7	20	126	6208	maturation of LSU-rRNA from tricistronic rRNA transcript (SSU-rRNA, 5.8S rRNA, LSU-rRNA)	RRP5|RLP7|MAK16|URB1|RPF2|MAK5|RRP15
470	7.4752e-08	7.2925e-07	7	20	126	6208	maturation of LSU-rRNA	RRP5|RLP7|MAK16|URB1|RPF2|MAK5|RRP15
44238	1.5249e-06	1.4553e-05	100	3698	126	6208	primary metabolic process	RRP7|RRP5|RPC19|RRP1|FCF2|CWC24|EFG1|PWP1|RRP8|RRP9|GCD11|TRM82|RIO2|RPA49|SOF1|TRM11|RPA43|IMP4|CIC1|MEU1|MSH6|SHQ1|ECM16|FAL1|RPC37|NOP4|NOP6|UTP21|NMD3|RPC31|NOP7|RPF2|NOP8|IPI1|RPC34|TIF35|RKM2|RKM3|RPC25|NOP15|KTI12|SPB4|ENP1|DRS1|NOG1|HCA4|RCL1|WRS1|RIX1|BFR2|UTP30|LHP1|ECM1|DHR2|FAF1|RLP7|KRI1|TIF11|FYV7|BUD21|BUD23|RRP15|UTP15|UTP14|PRP11|UTP11|UTP10|UTP13|RPC40|URB1|UTP18|NSA1|ERB1|DCP1|…
51656	1.6613e-06	1.5517e-05	11	90	126	6208	establishment of organelle localization	ECM1|LSG1|NOC2|NUG1|RIX1|SDA1|NMD3|BUD23|ARP1|IPI1|NOG1
34622	1.7464e-06	1.5973e-05	21	324	126	6208	cellular macromolecular complex assembly	RRP7|MRT4|PRP11|NIP7|SDA1|RLP7|SPB4|NMD3|URB1|RPF2|DRS1|DBP10|IPI1|MAK21|NOG1|SHQ1|NOC2|RIX1|MRD1|ESF2|DBP6
6383	4.0952e-06	3.669e-05	7	34	126	6208	transcription from RNA polymerase III promoter	RPC25|RPC37|RPC19|RPC82|RPC40|RPC31|RPC34
65003	5.7957e-06	5.0886e-05	23	408	126	6208	macromolecular complex assembly	RPC25|RRP7|MRT4|PRP11|NIP7|SDA1|RLP7|SPB4|NMD3|RPC31|URB1|RPF2|DRS1|DBP10|IPI1|MAK21|NOG1|SHQ1|NOC2|RIX1|MRD1|ESF2|DBP6
44237	1.3061e-05	0.00011243	100	3827	126	6208	cellular metabolic process	RRP7|RRP5|RPC19|RRP1|FCF2|CWC24|EFG1|PWP1|RRP8|RRP9|GCD11|TRM82|RIO2|RPA49|SOF1|TRM11|RPA43|IMP4|CIC1|MEU1|MSH6|SHQ1|ECM16|FAL1|RPC37|NOP4|NOP6|UTP21|NMD3|RPC31|NOP7|RPF2|NOP8|IPI1|RPC34|TIF35|RKM2|RKM3|RPC25|NOP15|KTI12|SPB4|ENP1|DRS1|NOG1|HCA4|RCL1|WRS1|RIX1|BFR2|UTP30|LHP1|ECM1|DHR2|FAF1|RLP7|KRI1|TIF11|FYV7|BUD21|BUD23|RRP15|UTP15|UTP14|PRP11|UTP11|UTP10|UTP13|RPC40|URB1|UTP18|NSA1|ERB1|DCP1|…
51640	2.179e-05	0.00018396	11	117	126	6208	organelle localization	ECM1|LSG1|NOC2|NUG1|RIX1|SDA1|NMD3|BUD23|ARP1|IPI1|NOG1
8152	3.7416e-05	0.00030992	102	4009	126	6208	metabolic process	RRP7|RRP5|RPC19|RRP1|FCF2|CWC24|EFG1|PWP1|RRP8|RRP9|GCD11|TRM82|RIO2|RPA49|SOF1|TRM11|RPA43|IMP4|CIC1|MEU1|MSH6|SHQ1|ECM16|FAL1|RPC37|NOP4|NOP6|UTP21|NMD3|RPC31|NOP7|RPF2|NOP8|IPI1|RPC34|TIF35|RKM2|RKM3|TAH18|RPC25|DAS2|NOP15|KTI12|SPB4|ENP1|DRS1|NOG1|HCA4|RCL1|WRS1|RIX1|BFR2|UTP30|LHP1|ECM1|DHR2|FAF1|RLP7|KRI1|TIF11|FYV7|BUD21|BUD23|RRP15|UTP15|UTP14|PRP11|UTP11|UTP10|UTP13|RPC40|URB1|UTP18|NSA1…
51168	4.3717e-05	0.0003554	11	126	126	6208	nuclear export	ECM1|LSG1|NOC2|NEW1|NUG1|RIX1|SDA1|NMD3|BUD23|IPI1|NOG1
32447	0.00015617	0.0012465	3	6	126	6208	protein urmylation	URM1|ELP2|ELP6
6913	0.00018844	0.0014513	11	148	126	6208	nucleocytoplasmic transport	ECM1|LSG1|NOC2|NEW1|NUG1|RIX1|SDA1|NMD3|BUD23|IPI1|NOG1
51169	0.00018844	0.0014513	11	148	126	6208	nuclear transport	ECM1|LSG1|NOC2|NEW1|NUG1|RIX1|SDA1|NMD3|BUD23|IPI1|NOG1
22607	0.0001941	0.0014692	25	578	126	6208	cellular component assembly	RRP7|NIP7|SDA1|RLP7|NMD3|RPC31|RPF2|IPI1|RPC25|MRT4|NOP15|PRP11|SPB4|URB1|DRS1|DBP10|MAK21|NOG1|SHQ1|BNR1|NOC2|RIX1|MRD1|ESF2|DBP6
154	0.00024373	0.0018135	4	16	126	6208	rRNA modification	NOP56|BUD23|RRP9|LCP5
55	0.00031374	0.0022955	4	17	126	6208	ribosomal large subunit export from nucleus	ECM1|NUG1|SDA1|NMD3
34621	0.00032195	0.002317	21	459	126	6208	cellular macromolecular complex subunit organization	RRP7|MRT4|PRP11|NIP7|SDA1|RLP7|SPB4|NMD3|URB1|RPF2|DRS1|DBP10|IPI1|MAK21|NOG1|SHQ1|NOC2|RIX1|MRD1|ESF2|DBP6
6360	0.0003539	0.0025059	5	31	126	6208	transcription from RNA polymerase I promoter	RPA49|RPA135|RPC19|RPC40|RPA43
34462	0.00040874	0.0028482	2	2	126	6208	small-subunit processome assembly	MRD1|ESF2
43933	0.00043254	0.0029669	23	538	126	6208	macromolecular complex subunit organization	RPC25|RRP7|MRT4|PRP11|NIP7|SDA1|RLP7|SPB4|NMD3|RPC31|URB1|RPF2|DRS1|DBP10|IPI1|MAK21|NOG1|SHQ1|NOC2|RIX1|MRD1|ESF2|DBP6
18026	0.0012099	0.0081714	2	3	126	6208	peptidyl-lysine monomethylation	RKM2|RKM3
45943	0.0015709	0.010449	3	12	126	6208	positive regulation of transcription from RNA polymerase I promoter	UTP15|UTP10|UTP9
2097	0.0019773	0.012765	4	27	126	6208	tRNA wobble base modification	URM1|KTI12|ELP2|ELP6
2098	0.0019773	0.012765	4	27	126	6208	tRNA wobble uridine modification	URM1|KTI12|ELP2|ELP6
6400	0.0024284	0.01545	6	68	126	6208	tRNA modification	URM1|TRM11|KTI12|ELP2|ELP6|TRM82
6399	0.0025779	0.016167	10	173	126	6208	tRNA metabolic process	WRS1|URM1|TRM11|KTI12|ELP2|CDC60|ELP6|LHP1|TRM82|DCP1
42790	0.0031074	0.019213	3	15	126	6208	transcription of nuclear rRNA large RNA polymerase I transcript	RPA49|RPA135|RPA43
28	0.0037682	0.022976	3	16	126	6208	ribosomal small subunit assembly	RRP7|MRD1|ESF2
9303	0.0062374	0.03751	3	19	126	6208	rRNA transcription	RPA49|RPA135|RPA43
8033	0.0064565	0.038303	7	109	126	6208	tRNA processing	URM1|TRM11|KTI12|ELP2|ELP6|LHP1|TRM82
9987	0.0066751	0.039072	112	4982	126	6208	cellular process	RRP7|RRP5|RPC19|RRP1|SDA1|FCF2|CWC24|EFG1|PWP1|RRP8|RRP9|GCD11|TRM82|RIO2|RPA49|SOF1|TRM11|RPA43|IMP4|CIC1|MEU1|MSH6|SHQ1|ECM16|FAL1|RPC37|NOP4|NOP6|UTP21|NMD3|RPC31|FTR1|NOP7|RPF2|NOP8|IPI1|RPC34|TIF35|RKM2|RKM3|TAH18|RPC25|NOP15|KTI12|SPB4|ENP1|DRS1|NOG1|HCA4|RCL1|WRS1|BNR1|RIX1|BFR2|UTP30|LHP1|ECM1|DHR2|FAF1|RLP7|KRI1|TIF11|NEW1|FYV7|BUD21|BUD23|RRP15|UTP15|UTP14|PRP11|UTP11|UTP10|UTP13|RPC40|…
18022	0.0080286	0.046376	2	7	126	6208	peptidyl-lysine methylation	RKM2|RKM3
[truncated: 81 more columns]

## Sheet: SuppTabF-2BlueClusterGO
File created with BiNGO v3.0.5 (c) on Sep 5, 2023 at 6:45:59 PM
ontology: namespace
curator: bingo
Selected ontology file : bundle://119.0:1/data/GO_Biological_Process
Selected annotation file : bundle://119.0:1/data/S_cerevisiae_default
Discarded evidence codes :
Overrepresentation
Selected statistical test : Hypergeometric test
Selected correction : Benjamini & Hochberg False Discovery Rate (FDR) correction
Selected significance level : 0.05
Testing option : Use whole annotation as reference set
The selected cluster :
TFB6	TSC11	CAF16	LCD1	MDM20	PSH1	SMC5	SMC6	SMT1	RNY1	YTP1	SWT21	FTH1	ART10	ECM25	MTC4	ARA2	2023-05-24	PHO85	VPS36	PML39	BUD2	ARA1	YNL054W-A	RIO1	ATG2	CYK3	COG8	MED2	MDM36	RIM8	RIM9	COG5	COG4	COG3	YIL152W	RTS2	COG2	COG1	HDA2	NTO1	SND1	MDM30	CUS1	DUO1	YPL150W	RTC4	VPS20	LTE1	ERF2
POL12	HOT1	YMR158C-A	YIL092W	IKI1	MCM10	VLD1	SHE9	GPI1	ELG1	AIM22	RCO1	TMH18	ALR2	EXO5	YDL206W	YOR376W-A	YBR063C	DPB2	RRT12	GCN3	KIN3	MIH1	GCN2	SPT8	ARO7	IML3	PEX1	MCM22	BUR2	AIM7	KNH1	RAD30	TEL1	RAD34	YBR184W	PEX5	RMR1	TAD1	YSY6	LUC7	YDR306C	PRP21	YMR160W	RED1	ARP8	YPL108W	GIM4	IRC19	YLR326W
No annotations were retrieved for the following entities:
MRX7	TFB6	FPY1	MRX4	VFA1	ENV7	VLD1	GPN2	CTO1	BLI1	SND1	SMT1	NRE1	TMH18	NEL1	MFM1	YHR130C	MRX1	RRT1	2023-05-24	DSC3
GO-ID	p-value	corr p-value	x	n	X	N	Description	Genes in test set
6974	1.1158e-07	0.00013479	39	311	317	6203	response to DNA damage stimulus	POL2|POL1|KRE29|POL4|LCD1|ARP8|SMC5|MCM10|SMC6|ELG1|MGT1|RAD28|DPB2|PHO85|GCN2|PSO2|CSM3|MSH1|SNF5|HMI1|MLH1|BUR2|EAF7|SLD3|MLH3|NSE4|RAD30|NSE5|TEL1|RAD34|NSE1|RAD57|RAD10|NSE3|MSH5|HAT1|SDC1|RAD4|NEJ1
6281	4.5322e-07	0.00027375	34	265	317	6203	DNA repair	POL2|POL1|KRE29|POL4|LCD1|SMC5|MCM10|SMC6|ELG1|MGT1|RAD28|DPB2|PSO2|CSM3|MSH1|SNF5|HMI1|MLH1|EAF7|SLD3|MLH3|NSE4|RAD30|NSE5|TEL1|RAD34|NSE1|RAD57|RAD10|NSE3|MSH5|HAT1|RAD4|NEJ1
22403	7.0532e-07	0.00028401	45	413	317	6203	cell cycle phase	POL2|MCM16|CTF3|HIR3|KRE28|MTW1|RED1|MCM10|RMD5|REC107|ELG1|RAD61|TUB4|REC102|PHO85|RIO1|MIH1|KIP2|RIM8|IBD2|ASK1|IML3|CSM3|IRR1|CDC6|MCM22|MLH1|BUR2|MLH3|RGP1|DUO1|RAD57|RAD10|LTE1|MSH5|IDS2|TAF8|SDC1|SPO1|NKP1|ZIP2|RMR1|TAF4|SFI1|BBP1
6259	2.4847e-06	0.00064379	47	460	317	6203	DNA metabolic process	POL2|POL1|KRE29|BRE2|POL4|POL12|RED1|LCD1|ARP8|IRC19|SMC5|MCM10|SMC6|REC107|ELG1|SUA5|MGT1|ORC3|RAD28|REC102|DPB2|RRM3|PSO2|CSM3|CDC6|MSH1|SNF5|HMI1|MLH1|EAF7|SLD3|MLH3|NSE4|RAD30|NSE5|TEL1|RAD34|NSE1|RAD57|RAD10|NSE3|MSH5|HAT1|RAD4|NEJ1|ZIP2|RMR1
279	2.6647e-06	0.00064379	38	338	317	6203	M phase	POL2|MCM16|CTF3|KRE28|MTW1|RED1|RMD5|REC107|ELG1|RAD61|TUB4|REC102|RIO1|MIH1|KIP2|RIM8|IBD2|ASK1|IML3|CSM3|IRR1|MCM22|MLH1|BUR2|MLH3|RGP1|DUO1|RAD57|RAD10|LTE1|MSH5|IDS2|SPO1|NKP1|ZIP2|RMR1|SFI1|BBP1
22402	5.6546e-06	0.0011385	50	517	317	6203	cell cycle process	POL2|MCM16|MTW1|MCM10|ELG1|PHO85|BUD2|RIO1|SEC10|MIH1|RIM8|IML3|IRR1|MCM22|BUR2|DUO1|LTE1|MSH5|IDS2|RMR1|SFI1|BBP1|CTF3|HIR3|KRE28|RED1|MYO1|RMD5|REC107|RAD61|TUB4|REC102|KIP2|IBD2|ASK1|CSM3|CDC6|MLH1|MLH3|RAX2|RGP1|RAD57|RAD10|TAF8|SDC1|SPO1|NKP1|BUD13|ZIP2|TAF4
301	6.6988e-06	0.001156	4	4	317	6203	retrograde transport, vesicle recycling within Golgi	COG4|COG3|COG2|COG1
245	1.0641e-05	0.0016067	8	23	317	6203	spliceosome assembly	BRR1|HSH155|PRP28|IST3|PRP24|YSF3|LUC7|CUS1
33554	1.2581e-05	0.0016437	47	488	317	6203	cellular response to stress	POL2|POL1|KRE29|POL4|LCD1|ARP8|SMC5|MCM10|SMC6|ELG1|MGT1|IRE1|RAD28|DPB2|PHO85|ATG4|ATG2|GCN2|SPT20|PSO2|POS5|CSM3|MSH1|SNF5|HMI1|MLH1|BUR2|EAF7|YPD1|SLD3|MLH3|MXR2|NSE4|RAD30|NSE5|TEL1|PTC6|RAD34|NSE1|RAD57|RAD10|NSE3|MSH5|HAT1|SDC1|RAD4|NEJ1
7049	1.3607e-05	0.0016437	55	608	317	6203	cell cycle	POL2|MCM16|MTW1|MCM10|ELG1|DPB2|PHO85|BUD2|RIO1|CYK3|SEC10|MIH1|RIM8|IML3|IRR1|MCM22|BUR2|SLD3|DUO1|LTE1|MSH5|IDS2|RMR1|SFI1|BBP1|CTF3|HIR3|KRE28|RED1|GIM4|MYO1|RMD5|REC107|MSG5|RAD61|TUB4|REC102|KIP2|IBD2|ASK1|CSM3|CDC6|MLH1|MLH3|RAX2|RGP1|RAD57|RAD10|TAF8|SDC1|SPO1|NKP1|BUD13|ZIP2|TAF4
16558	3.7096e-05	0.0040738	7	20	317	6203	protein import into peroxisome matrix	PEX17|MDH2|PEX5|PEX10|PEX1|PEX14|PEX15
51716	5.4514e-05	0.0053019	52	592	317	6203	cellular response to stimulus	POL2|POL1|POL4|LCD1|SMC5|MCM10|SMC6|ELG1|STE7|GPA1|DPB2|PHO85|VPS36|ATG2|GCN2|SPT20|PSO2|POS5|MSH1|BUR2|SLD3|MXR2|NSE4|RAD30|NSE5|TEL1|RAD34|NSE1|NSE3|MSH5|HAT1|NEJ1|KRE29|ARP8|MSG5|MGT1|IRE1|RAD28|ATG4|CSM3|SNF5|HMI1|MLH1|EAF7|YPD1|MLH3|RRI2|PTC6|RAD57|RAD10|SDC1|RAD4
398	5.7597e-05	0.0053019	16	103	317	6203	nuclear mRNA splicing, via spliceosome	PRP21|PRP42|PRP2|HSH155|YJU2|IST3|PRP9|YSF3|CUS1|BRR1|SWT21|PRP28|BUD13|PRP24|LUC7|HSH49
377	6.497e-05	0.0053019	16	104	317	6203	RNA splicing, via transesterification reactions with bulged adenosine as nucleophile	PRP21|PRP42|PRP2|HSH155|YJU2|IST3|PRP9|YSF3|CUS1|BRR1|SWT21|PRP28|BUD13|PRP24|LUC7|HSH49
7064	7.4082e-05	0.0053019	9	37	317	6203	mitotic sister chromatid cohesion	POL2|MCM16|CTF3|ELG1|RAD61|IML3|CSM3|IRR1|MCM22
6625	7.4679e-05	0.0053019	7	22	317	6203	protein targeting to peroxisome	PEX17|MDH2|PEX5|PEX10|PEX1|PEX14|PEX15
43574	7.4679e-05	0.0053019	7	22	317	6203	peroxisomal transport	PEX17|MDH2|PEX5|PEX10|PEX1|PEX14|PEX15
48285	7.9001e-05	0.0053019	24	201	317	6203	organelle fission	POL2|MCM16|CTF3|MIH1|KIP2|MDM36|MTW1|IBD2|ASK1|IML3|CSM3|IRR1|MCM22|BUR2|RGP1|ELG1|RAD61|DUO1|TUB4|LTE1|NKP1|SFI1|BBP1|RIO1
280	9.7817e-05	0.0062191	23	191	317	6203	nuclear division	POL2|MCM16|CTF3|MIH1|KIP2|MTW1|IBD2|ASK1|IML3|CSM3|IRR1|MCM22|BUR2|RGP1|ELG1|RAD61|DUO1|TUB4|LTE1|NKP1|SFI1|BBP1|RIO1
7067	0.00012081	0.0072967	22	181	317	6203	mitosis	POL2|MCM16|CTF3|MIH1|KIP2|MTW1|IBD2|ASK1|IML3|CSM3|IRR1|MCM22|BUR2|RGP1|ELG1|RAD61|DUO1|TUB4|LTE1|NKP1|SFI1|RIO1
87	0.00014221	0.0081805	22	183	317	6203	M phase of mitotic cell cycle	POL2|MCM16|CTF3|MIH1|KIP2|MTW1|IBD2|ASK1|IML3|CSM3|IRR1|MCM22|BUR2|RGP1|ELG1|RAD61|DUO1|TUB4|LTE1|NKP1|SFI1|RIO1
375	0.00016049	0.0088124	16	112	317	6203	RNA splicing, via transesterification reactions	PRP21|PRP42|PRP2|HSH155|YJU2|IST3|PRP9|YSF3|CUS1|BRR1|SWT21|PRP28|BUD13|PRP24|LUC7|HSH49
278	0.00024662	0.012953	30	298	317	6203	mitotic cell cycle	POL2|MCM16|CTF3|HIR3|KRE28|MTW1|GIM4|MCM10|ELG1|RAD61|TUB4|PHO85|RIO1|MIH1|KIP2|IBD2|ASK1|IML3|CSM3|IRR1|CDC6|MCM22|BUR2|RGP1|DUO1|LTE1|SDC1|NKP1|SFI1|BBP1
34085	0.0003094	0.01495	5	13	317	6203	establishment of sister chromatid cohesion	MCM16|CTF3|IML3|CSM3|MCM22
34087	0.0003094	0.01495	5	13	317	6203	establishment of mitotic sister chromatid cohesion	MCM16|CTF3|IML3|CSM3|MCM22
6891	0.00035781	0.016624	6	20	317	6203	intra-Golgi vesicle-mediated transport	COG8|COG5|COG4|COG3|COG2|COG1
16569	0.00041031	0.017142	14	98	317	6203	covalent chromatin modification	CTI6|SPT20|BRE2|RXT2|SPT8|HDA2|NTO1|EAF7|TEL1|RCO1|YNG1|HAT1|SDC1|SHG1
16570	0.00041031	0.017142	14	98	317	6203	histone modification	CTI6|SPT20|BRE2|RXT2|SPT8|HDA2|NTO1|EAF7|TEL1|RCO1|YNG1|HAT1|SDC1|SHG1
6310	0.00041152	0.017142	22	197	317	6203	DNA recombination	KRE29|RED1|ARP8|IRC19|SMC5|MCM10|SMC6|MLH1|SLD3|MLH3|REC107|NSE4|NSE5|ELG1|NSE1|RAD57|RAD10|NSE3|MSH5|REC102|ZIP2|RMR1
6298	0.00050144	0.020191	7	29	317	6203	mismatch repair	POL2|RAD10|MSH5|MSH1|MLH1|DPB2|MLH3
7062	0.00060758	0.023676	9	48	317	6203	sister chromatid cohesion	POL2|MCM16|CTF3|ELG1|RAD61|IML3|CSM3|IRR1|MCM22
51321	0.00063787	0.02408	21	190	317	6203	meiotic cell cycle	MCM16|CTF3|RIM8|RED1|IML3|CSM3|RMD5|MCM22|MLH1|MLH3|REC107|ELG1|RAD57|RAD10|MSH5|IDS2|SPO1|NKP1|REC102|ZIP2|RMR1
51276	0.000787	0.028807	36	408	317	6203	chromosome organization	POL2|MCM16|CTF3|BRE2|RXT2|POL12|HIR3|RED1|LCD1|ARP8|ELG1|SUA5|RAD61|TUB4|RCO1|CTI6|SPT20|SPT8|IML3|CSM3|IRR1|MCM22|HDA2|NTO1|SNF5|BUR2|EAF7|TEL1|RAD57|YNG1|HAT1|IES1|SDC1|RAD4|SHG1|ZIP2
7031	0.00081078	0.028807	10	60	317	6203	peroxisome organization	ATG2|PEX17|INP1|MDH2|SEC39|PEX5|PEX10|PEX1|PEX14|PEX15
6996	0.00088026	0.030381	86	1235	317	6203	organelle organization	POL2|MCM16|TSC11|RXT2|POL12|SYS1|NUP188|MTW1|LCD1|MDM20|MRPL36|RSF1|SHE9|ELG1|RCO1|GPA1|EXO5|RIO1|ATG2|SEC10|CTI6|MIH1|SPT20|MDM36|SPT8|COG2|AVO1|IML3|IRR1|MSH1|PEX1|MCM22|HDA2|NTO1|BUR2|MDM30|TEL1|DUO1|VPS20|YNG1|LTE1|HAT1|PEX5|SFI1|BBP1|CTF3|BRE2|HIR3|SOM1|RED1|ARP8|MYO1|SUA5|RAD61|MGT1|TUB4|PUF3|CYC2|SLP1|VAM7|ATG4|RRM3|PEX17|KIP2|INP1|MDH2|IBD2|SEC39|ASK1|CSM3|PEX10|ARC15|SNF5|HMI1|EAF7|PEX14…
51327	0.00098607	0.031083	20	183	317	6203	M phase of meiotic cell cycle	MCM16|CTF3|RIM8|RED1|IML3|CSM3|RMD5|MCM22|MLH1|MLH3|REC107|RAD57|RAD10|MSH5|IDS2|SPO1|NKP1|REC102|ZIP2|RMR1
7126	0.00098607	0.031083	20	183	317	6203	meiosis	MCM16|CTF3|RIM8|RED1|IML3|CSM3|RMD5|MCM22|MLH1|MLH3|REC107|RAD57|RAD10|MSH5|IDS2|SPO1|NKP1|REC102|ZIP2|RMR1
8380	0.00099535	0.031083	17	144	317	6203	RNA splicing	PRP21|PRP42|PRP2|HSH155|URN1|YJU2|IST3|PRP9|YSF3|CUS1|BRR1|SWT21|PRP28|BUD13|PRP24|LUC7|HSH49
43687	0.0010035	0.031083	38	444	317	6203	post-translational protein modification	TUL1|BRE2|RXT2|RUP1|RMD5|MSG5|AIM22|YDR131C|STE7|RCO1|HUL4|IRE1|CYC2|PHO85|ATG4|RIO1|KIN3|CTI6|MIH1|GCN2|SPT20|SPT8|PEX10|HDA2|NTO1|YUH1|BUR2|EAF7|MDM30|RRI2|TEL1|PTC6|YPL150W|YNG1|HAT1|PKP2|SDC1|SHG1
16560	0.0012242	0.036972	3	5	317	6203	protein import into peroxisome matrix, docking	PEX17|PEX5|PEX14
16043	0.0015084	0.044441	116	1795	317	6203	cellular component organization	TSC11|RXT2|SYS1|NUP188|LCD1|MDM20|RNY1|FTH1|NAS2|ECM25|PHO85|RIO1|ATG2|CTI6|MDM36|RIM8|COG2|IRR1|IST3|MSH1|HDA2|NTO1|DSS1|MDM30|CUS1|DUO1|VPS20|LTE1|HAT1|BBP1|PRP2|HSH155|MYO1|MGT1|TUB4|ORC3|IRE1|PUF3|CYC2|VAM7|ATG4|IBD2|YJU2|CDC6|ARC15|SNF5|EAF7|YSF3|BRR1|IES1|SDC1|NKP1|ZIP2|POL2|MCM16|POL12|MTW1|MRPL36|RSF1|SHE9|ELG1|RCO1|PGU1|GPA1|EXO5|RRT12|SEC10|MIH1|SPT20|SPT8|AVO1|IML3|PEX1|MCM22|BUR2|KNH1…
[truncated: 205 more columns]

## Sheet: SuppTabG-3PurpleClusterGO
File created with BiNGO v3.0.5 (c) on Sep 5, 2023 at 6:47:33 PM
ontology: namespace
curator: bingo
Selected ontology file : bundle://119.0:1/data/GO_Biological_Process
Selected annotation file : bundle://119.0:1/data/S_cerevisiae_default
Discarded evidence codes :
Overrepresentation
Selected statistical test : Hypergeometric test
Selected correction : Benjamini & Hochberg False Discovery Rate (FDR) correction
Selected significance level : 0.05
Testing option : Use whole annotation as reference set
The selected cluster :
ATF1	SEC8	RNH1	ALF1	LST8	YGL176C	PEX21	PAU3	ARR3	UBX5	UBX4	VTH1	ARR2	CFD1	ADF1	ISC10	YJL077W-A	NBP35	KRE5	BLS1	PHO81	ECM29	NPY1	VPS38	BDS1	SSN2	YKR104W	RRP42	ALG7	IMP1	NCE101	PTI1	PRE2	SHY1	SPR28	ATG11	PRE8	LUG1	MSS18	CDC31	WSS1	YGL204C	PRE3	YOR192C-C	DSK2	PRE6	PRE5	YER137C	RSA1	HBN1
ERP5	MPD1	MPD2	CHS7	COX23	DIA4	YGR045C	FCP1	PKR1	PPN2	YIL012W	SWS2	YBR292C	YML083C	SHE3	YAR029W	FCY22	KEG1	ARN2	POL5	RPA14	YNL234W	NUP60	MSS116	THI21	DCG1	RFC5	GPX2	RFC4	YOL057W	VTC4	RKM5	PBA1	YPL034W	URB2	CTM1	PDL32	AFG1	DAD4	ELF1	DAD3	YHR180W	PBR1	DAD1	YHR210C	YNR029C	RAD33	YGL114W	TAD3	DRE2
No annotations were retrieved for the following entities:
YNL143C	YGR164W	PPN2	HFL1	YIL012W	YBR292C	GCG1	YGR039W	AMF1	YMR316C-A	LPL1	YOR015W	PXP1	YJL077W-A	BLS1	MRX12	SNN1	SDH6	PBI1	YBR209W	COA4	MIX23	TDA5	YEL009C-A	TDA4	YML116W-A	YDR157W	SDD3	SDH7	RKM5	EGH1	YMR075C-A	ATG34	GPN3	YER188W	LUG1	PDL32	YGL204C	YIL086C	YHR180W	YGR045C	ANY1	YER181C	DPI35	MIX17	DPI34	LCL1
GO-ID	p-value	corr p-value	x	n	X	N	Description	Genes in test set
43632	6.7062e-06	0.00367	26	203	308	6205	modification-dependent macromolecule catabolic process	SKI6|RPT6|CUL3|RPN10|UBX5|PUP3|UBX4|SWM1|ADD37|JEM1|VPS38|URH1|RRP42|PRE2|MND2|PRE8|CDC31|PRE3|DSK2|PRE6|PRE5|RAD16|RPT4|RPT2|RPT3|UBC1
51603	9.9744e-06	0.00367	25	195	308	6205	proteolysis involved in cellular protein catabolic process	RPT6|CUL3|RPN10|UBX5|PUP3|UBX4|SWM1|ADD37|JEM1|VPS38|URH1|PRE2|MND2|PRE8|CDC31|AFG1|PRE3|DSK2|PRE6|PRE5|RAD16|RPT4|RPT2|RPT3|UBC1
6511	1.2326e-05	0.00367	24	185	308	6205	ubiquitin-dependent protein catabolic process	URH1|RPT6|CUL3|RPN10|PRE2|MND2|UBX5|PUP3|UBX4|SWM1|PRE8|CDC31|PRE3|DSK2|PRE6|ADD37|PRE5|RAD16|RPT4|RPT2|RPT3|UBC1|JEM1|VPS38
19941	1.2326e-05	0.00367	24	185	308	6205	modification-dependent protein catabolic process	URH1|RPT6|CUL3|RPN10|PRE2|MND2|UBX5|PUP3|UBX4|SWM1|PRE8|CDC31|PRE3|DSK2|PRE6|ADD37|PRE5|RAD16|RPT4|RPT2|RPT3|UBC1|JEM1|VPS38
6508	2.1774e-05	0.0051865	33	310	308	6205	proteolysis	AXL1|RPT6|CUL3|RPN10|UBX5|PUP3|UBX4|SWM1|NBP35|MAP1|ADD37|ECM29|JEM1|VPS38|ULP1|URH1|YOL057W|IMP1|PRE2|MND2|PRE8|CDC31|AFG1|PRE3|DSK2|PRE6|PRE5|RAD16|RPT4|RPT2|RPT3|UBC1|STE23
10499	3.0507e-05	0.0052198	6	14	308	6205	proteasomal ubiquitin-independent protein catabolic process	PRE8|PRE3|PRE6|PRE5|PRE2|PUP3
15891	3.1177e-05	0.0052198	5	9	308	6205	siderophore transport	FIT1|FIT2|FRE4|FRE3|ARN2
43161	3.9444e-05	0.0052198	15	92	308	6205	proteasomal ubiquitin-dependent protein catabolic process	URH1|PRE2|MND2|PUP3|SWM1|PRE8|CDC31|PRE3|DSK2|PRE6|ADD37|PRE5|UBC1|JEM1|VPS38
10498	3.9444e-05	0.0052198	15	92	308	6205	proteasomal protein catabolic process	URH1|PRE2|MND2|PUP3|SWM1|PRE8|CDC31|PRE3|DSK2|PRE6|ADD37|PRE5|UBC1|JEM1|VPS38
[truncated: 205 more columns]

## Sheet: SuppTabH-4YellowClusterGO
File created with BiNGO v3.0.5 (c) on Sep 5, 2023 at 6:52:50 PM
ontology: namespace
curator: bingo
Selected ontology file : bundle://119.0:1/data/GO_Biological_Process
Selected annotation file : bundle://119.0:1/data/S_cerevisiae_default
Discarded evidence codes :
Overrepresentation
Selected statistical test : Hypergeometric test
Selected correction : Benjamini & Hochberg False Discovery Rate (FDR) correction
Selected significance level : 0.05
Testing option : Use whole annotation as reference set
The selected cluster :
VPS29	PHB1	SEC5	MME1	DDR48	PEX22	YJL193W	MTC3	YMR187C	WIP1	SIL1	MTC6	COG7	CMC4	ALG6	YCR018C-A	PPQ1	MDM35	CMC2	CMC1	PRE1	TOM20	SUB2	TEP1	YIR018C-A	YEA4	GUF1	ATP25	TVP38	UPS1	YJR011C	ADY4	TPH3	MRPL19	MDE1	MRPL16	MRPL17	MRPL15	FPR2	YMR001C-A	MRPL13	MRPL10	CTR1	MRPL11	RPN9	MRPL20	SNX4	COX8	COX7	AHP1
YOR292C	DPI29	YNR061C	UBS1	RSM7	NUM1	GPH1	RFT1	AIM19	TAD2	BER1	NDL1	DPC7	YLR152C	ALD3	RSM24	MCO32	RSM25	HNT2	STO1	SFC1	PIB1	SPG5	ASR1	SPG3	ROY1	IRC21	YKR011C	AIM41	YPL205C	IOC2	RSM26	RSM27	GLC8	PMI40	YNL122C	INP2	OXR1	MRL1	AIM32	UGO1	RET3	PRP39	HER2	PRP38
No annotations were retrieved for the following entities:
TPH3	MIX14	DPC7	MPO1	MCO32	LIH1	MLO1	MCO12	MME1	MGP12	INA17	CNL1	TDA10	ROY1	MRX14	YPL205C	SDD1	CIR2	WIP1	COA6	MIN6	COA3	YCR018C-A	TDA2	CMI8	DPI29	LDO16	YDR102C	DSC2
GO-ID	p-value	corr p-value	x	n	X	N	Description	Genes in test set
7005	6.414e-34	6.6514e-31	70	299	271	6206	mitochondrion organization	MRPS17|PHB1|MRPS16|MRPS12|SLM5|YME1|MRPL39|MRPL37|MRPL35|MRPL32|QCR7|MRPL1|AEP2|CBP4|MRPS28|MDM35|PAM18|CMC2|CMC1|MRPL49|MRP21|MRP20|RSM7|MRPS5|MRPL44|NUM1|PCP1|MRPL50|ZIM17|MRPS9|MRPS8|TOM20|CLU1|MSY1|ATP25|IFM1|MRP51|RSM24|PET112|RSM25|MRPL19|MRPL16|MSK1|MRPL17|MRP10|MRPL15|MRPL13|MRPL10|MRP13|MRPL11|MRPL20|SAM37|RSM26|HSP78|NAM9|RSM27|MHR1|FIS1|COA2|MRP2|ATP12|TIM9|MRPL27|MRP4|MRPL22|MRPL31|UG…
32543	9.7066e-33	5.0329e-30	45	113	271	6206	mitochondrial translation	MRPS17|MRPS16|IFM1|MRP51|RSM24|PET112|RSM25|MRPL19|MRPS12|SLM5|MRPL16|MSK1|MRPL17|MRPL39|MRP10|MRPL15|MRPL37|MRPL13|MRPL35|MRPL10|MRPL32|MRP13|MRPL11|MRPL20|MRPL1|AEP2|RSM26|NAM9|RSM27|MRPS28|MRP2|MRPL27|MRPL49|MRP21|MRP20|MRP4|RSM7|MRPS5|MRPL22|MRPL44|MRPL31|MRPL50|MRPS9|MRPS8|MSY1
6996	7.5798e-10	2.6201e-07	96	1235	271	6206	organelle organization	MRPS17|PHB1|SEC5|MRPS16|MRPS12|SLM5|YME1|MRPL39|PEX22|MRPL37|MRPL35|MRPL32|CIN8|SWC5|QCR7|SPC98|MRPL1|BEM4|SPC105|AEP2|CBP4|NIP100|MRPS28|ARP10|MDM35|PAM18|CMC2|AVO2|CMC1|MRPL49|MRP21|MRP20|AHC1|RSM7|MRPS5|MRPL44|NUM1|PCP1|MRPL50|ZIM17|MRPS9|MRPS8|TOM20|CLU1|MSY1|ATP25|TVP38|NDL1|IFM1|MRP51|RSM24|PET112|RSM25|PFD1|MRPL19|MRPL16|MSK1|MRPL17|MRP10|MRPL15|MRPL13|MRPL10|MRP13|MRPL11|SHP1|MRPL20|PHO23…
16043	1.1411e-07	2.9583e-05	118	1795	271	6206	cellular component organization	PHB1|SEC5|PEX22|BEM4|AEP2|ARP10|MDM35|PAM18|CMC2|CMC1|SSU72|PCP1|TOM20|SUB2|TEP1|MSY1|ATP25|TVP38|IFM1|MRP51|MRPL19|MRPL16|MSK1|MRPL17|MRPL15|MRPL13|MRPL10|MRPL11|RPN9|ORC5|MRPL20|SNX4|PHO23|SWA2|RPN14|HSP78|NAM9|UMP1|YOP1|FIS1|COA2|MRP2|SOH1|OST6|SSP1|MRPL27|SRP21|MRP4|YTH1|MRPL22|MRPL31|FMC1|RAD14|ACO1|DSE1|COX20|MRPS17|MRPS16|MRPS12|SLM5|YME1|MRPL39|ECM9|MRPL37|MRPL35|MRPL32|CIN8|SWC5|QCR7|SPC…
43623	7.8531e-07	0.00016287	20	131	271	6206	cellular protein complex assembly	COA2|MDM35|ATP12|CMC2|PFD1|CMC1|SRP21|MRP10|RPN9|ADD66|QCR7|SAM37|TOM20|FMC1|RPN14|ATP25|CBP4|UMP1|YOP1|COX20
10821	2.5205e-06	0.00041014	6	11	271	6206	regulation of mitochondrion organization	PET494|PET54|COX14|HSP78|PET309|MHR1
45333	3.2627e-06	0.00041014	18	119	271	6206	cellular respiration	MRPS17|NCA2|ALG6|RSM24|MNP1|PET309|COQ9|MRPL22|COQ5|QCR7|COX8|MRPL1|COX7|ACO1|QCR9|HER2|QCR8|COX20
33108	3.3005e-06	0.00041014	8	23	271	6206	mitochondrial respiratory chain complex assembly	COA2|QCR7|MDM35|CMC2|CMC1|MRP10|CBP4|COX20
70124	3.5595e-06	0.00041014	4	4	271	6206	mitochondrial translational initiation	IFM1|MRP51|AEP2|MRP21
9060	6.3019e-06	0.00065351	16	101	271	6206	aerobic respiration	MRPS17|NCA2|ALG6|RSM24|MNP1|PET309|COQ9|MRPL22|COQ5|QCR7|MRPL1|ACO1|QCR9|HER2|QCR8|COX20
6461	1.6271e-05	0.0012428	26	242	271	6206	protein complex assembly	PHB1|PFD1|MRP10|RPN9|CIN8|QCR7|SAM37|RPN14|CBP4|UMP1|YOP1|COA2|OST6|MDM35|ATP12|CMC2|CMC1|SSP1|SSU72|SRP21|ADD66|TOM20|FMC1|ATP25|CTF8|COX20
70271	1.6271e-05	0.0012428	26	242	271	6206	protein complex biogenesis	PHB1|PFD1|MRP10|RPN9|CIN8|QCR7|SAM37|RPN14|CBP4|UMP1|YOP1|COA2|OST6|MDM35|ATP12|CMC2|CMC1|SSP1|SSU72|SRP21|ADD66|TOM20|FMC1|ATP25|CTF8|COX20
70129	1.6695e-05	0.0012428	5	9	271	6206	regulation of mitochondrial translation	PET494|PET54|COX14|HSP78|PET309
44267	1.6778e-05	0.0012428	114	1878	271	6206	cellular protein metabolic process	PHB1|DDR48|UBP2|MTC3|AEP2|MGR1|SAD1|MGR3|ALG6|PPQ1|ALG13|ALG12|PRE1|PCP1|TEP1|YEA4|MSY1|IFM1|MRP51|MRPL19|MRPL16|MSK1|MRPL17|MRPL15|FPR2|HXT2|MRPL13|SPC1|MRPL10|CTR1|MRPL11|RPN9|MRPL20|SCJ1|PHO23|AHP1|XKS1|RPN14|HSP78|NAM9|UMP1|SWP1|MRP2|OST6|CYM1|MNP1|OST2|MRPL27|SNF8|MRP4|MRPL22|MRPL31|FMC1|DSE1|DER1|MRPS17|MRPS16|UBC8|MRPS12|SLM5|YME1|MRPL39|MRPL37|MRPL35|MRPL32|MRPL4|MED11|MRPL1|MNT2|MRPL9|CB…
15980	2.2957e-05	0.0015871	21	176	271	6206	energy derivation by oxidation of organic compounds	MRPS17|NCA2|ALG6|RSM24|MNP1|PET309|COQ9|MRPL22|COQ5|SHP1|QCR7|COX8|MRPL1|GPH1|COX7|ACO1|GLC8|QCR9|HER2|QCR8|COX20
19538	7.7904e-05	0.0050491	116	1981	271	6206	protein metabolic process	PHB1|DDR48|UBP2|MTC3|AEP2|MGR1|SAD1|MGR3|ALG6|PPQ1|ALG13|ALG12|PRE1|PCP1|TEP1|YEA4|MSY1|IFM1|MRP51|MRPL19|MRPL16|MSK1|MRPL17|MRPL15|FPR2|HXT2|MRPL13|SPC1|MRPL10|CTR1|MRPL11|RPN9|MRPL20|SCJ1|PHO23|AHP1|XKS1|RPN14|HSP78|NAM9|RCE1|UMP1|SWP1|MRP2|OST6|CYM1|MNP1|OST2|MRPL27|SNF8|MRP4|MRPL22|MRPL31|FMC1|DSE1|DER1|COX20|MRPS17|MRPS16|UBC8|MRPS12|SLM5|YME1|MRPL39|MRPL37|MRPL35|MRPL32|MRPL4|MED11|MRPL1|MN…
6412	0.00011518	0.007026	65	959	271	6206	translation	MRPS17|MRPS16|MRPS12|SLM5|MRPL39|MRPL37|MRPL35|MRPL32|MRPL4|MED11|MTC3|MRPL1|AEP2|MRPL9|CBP4|MRPS28|MRPL49|MRP21|MRP20|RSM7|MRPS5|MRPL44|MRPL50|MRPS9|MRPS8|YEA4|CLU1|MSY1|IFM1|MRP51|RSM24|PET112|RSM25|MRPL19|MRPL16|MSK1|MRPL17|MRP10|MRPL15|LIF1|HXT2|MRPL13|MRPL10|MRP13|CTR1|MRPL11|MRPL20|IRC21|AIM41|AHP1|RSM26|NAM9|RSM27|MRP2|YNL122C|CYM1|MNP1|MRPL27|MRP4|MRPL22|MRPL31|UGO1|DSE1|HER2|PRP38
[truncated: 205 more columns]
